# Supplementary material for: Structural and Biophysical Characterization of Bacillus thuringiensis Insecticidal Proteins Cry34Ab1 and Cry35Ab1
Source: PLoS One. 2014 Nov 12;9(11):e112555. doi: 10.1371/journal.pone.0112555 (PMC4229197; doi:10.1371/journal.pone.0112555)
Supplement: Dataset S1 — Processed Cry34Ab1 SAXS data. (DAT) [file pone.0112555.s001.dat]

# ./cry34/plot_files/mean_plot_files/605.dat is <q>:(1*((1.0*(<605,mean,m2>*1.0-<602,mean,m2>*1.0*(1.0-0.00357874321398071)-<595,mean,m2>*1.0*0.00357874321398071)/4.83613947835231)+0.0)):(1*(1.0*sqrt((<605,mean,m2>*1.0)**2+(<602,mean,m2>*1.0*(1.0-0.00357874321398071))**2+(<595,mean,m2>*1.0*0.00357874321398071)**2)/4.83613947835231))
0.0064772	0.00635839	0.000351637
0.0068473	0.006404	0.000351637
0.0072174	0.00641957	0.000351637
0.0075876	0.00640731	0.000301493
0.0079577	0.00638315	0.000269961
0.0083278	0.00632711	0.000247752
0.0086979	0.00640977	0.000234237
0.009068	0.00631077	0.000227888
0.0094382	0.00623311	0.000212858
0.0098083	0.00626339	0.00019665
0.010178	0.00630867	0.000194973
0.010549	0.00629684	0.0001906
0.010919	0.00631166	0.000172651
0.011289	0.00630153	0.000158071
0.011659	0.00630708	0.00015374
0.012029	0.00633488	0.000145733
0.012399	0.00626252	0.000140905
0.012769	0.00625081	0.000129813
0.013139	0.00626529	0.000123261
0.01351	0.00631498	0.000118661
0.01388	0.0062542	0.000116294
0.01425	0.00624055	0.000112631
0.01462	0.00624442	0.000127297
0.01499	0.00623467	0.000136912
0.01536	0.00622525	0.000133263
0.01573	0.00623627	0.000131396
0.0161	0.00627023	0.000126402
0.016471	0.00621767	0.000111186
0.016841	0.00626328	0.000101304
0.017211	0.00628136	0.000102754
0.017581	0.0063074	0.000100604
0.017951	0.00627209	0.000103938
0.018321	0.00620767	0.0001153
0.018691	0.00617631	0.000120461
0.019061	0.00618079	0.00011813
0.019432	0.00619541	0.0001166
0.019802	0.00619722	0.000107458
0.020172	0.00615796	9.15763e-05
0.020542	0.00613079	7.70428e-05
0.020912	0.00616935	8.03061e-05
0.021282	0.00620176	7.97962e-05
0.021652	0.00618451	8.18432e-05
0.022022	0.00615575	9.48577e-05
0.022393	0.00612534	0.000101414
0.022763	0.00613206	0.000102746
0.023133	0.00609441	0.000100986
0.023503	0.0061268	9.92253e-05
0.023873	0.00616002	8.83061e-05
0.024243	0.00615925	8.32272e-05
0.024613	0.00612476	7.94085e-05
0.024983	0.00613939	8.36114e-05
0.025354	0.0061452	8.79839e-05
0.025724	0.00610996	9.592e-05
0.026094	0.00607672	9.65763e-05
0.026464	0.00609064	9.72766e-05
0.026834	0.00610248	0.000101734
0.027204	0.00604774	0.000101176
0.027574	0.00601286	9.90636e-05
0.027944	0.00605654	9.73707e-05
0.028314	0.00604604	9.93908e-05
0.028685	0.00608805	9.62795e-05
0.029055	0.00605507	9.73088e-05
0.029425	0.0059814	9.52053e-05
0.029795	0.00595042	9.92233e-05
0.030165	0.00596421	9.90793e-05
0.030535	0.00601348	9.81152e-05
0.030905	0.0059963	9.89091e-05
0.031275	0.00595818	9.68777e-05
0.031646	0.00594717	9.66949e-05
0.032016	0.00594952	9.82873e-05
0.032386	0.00597917	9.59605e-05
0.032756	0.00595823	0.000101873
0.033126	0.00595337	0.000106133
0.033496	0.00590745	0.000104837
0.033866	0.00588882	0.000103693
0.034236	0.00586761	0.000104407
0.034607	0.00585736	0.000101811
0.034977	0.00584939	0.0001002
0.035347	0.00587234	0.000101843
0.035717	0.00586253	9.888e-05
0.036087	0.00580268	0.000101664
0.036457	0.00580042	9.77585e-05
0.036827	0.00582948	9.84594e-05
0.037197	0.00577432	9.55765e-05
0.037568	0.00573539	9.50599e-05
0.037938	0.00576879	9.26408e-05
0.038308	0.00572652	9.29604e-05
0.038678	0.00572535	9.18064e-05
0.039048	0.00576134	9.24926e-05
0.039418	0.00573563	9.5162e-05
0.039788	0.00572841	9.80109e-05
0.040158	0.0057271	0.000108123
0.040529	0.00568497	0.000112234
0.040899	0.00566771	0.000112284
0.041269	0.00567642	0.000109993
0.041639	0.0056448	0.000105258
0.042009	0.00565788	9.34994e-05
0.042379	0.00566933	8.51342e-05
0.042749	0.00566805	8.4798e-05
0.043119	0.00562139	8.616e-05
0.04349	0.0056169	8.6841e-05
0.04386	0.00562208	8.52703e-05
0.04423	0.00562142	8.47482e-05
0.0446	0.00559417	8.25749e-05
0.04497	0.0055524	8.39946e-05
0.04534	0.00555661	8.48388e-05
0.04571	0.00554267	8.23858e-05
0.04608	0.00551876	8.12458e-05
0.046451	0.00548245	8.09089e-05
0.046821	0.00548213	7.9049e-05
0.047191	0.00546882	8.25392e-05
0.047561	0.00545693	8.78836e-05
0.047931	0.00544016	9.4219e-05
0.048301	0.00542391	9.81936e-05
0.048671	0.005434	9.68653e-05
0.049041	0.00541127	9.33462e-05
0.049411	0.00538554	9.12364e-05
0.049782	0.00535703	8.76675e-05
0.050152	0.00532348	8.46575e-05
0.050522	0.0053349	8.48094e-05
0.050892	0.00531052	8.49039e-05
0.051262	0.00529981	8.35793e-05
0.051632	0.00529188	8.31958e-05
0.052002	0.00528558	8.53154e-05
0.052372	0.00526389	8.93915e-05
0.052743	0.00523942	9.25178e-05
0.053113	0.00522535	9.53696e-05
0.053483	0.00522181	9.35606e-05
0.053853	0.00520946	9.0237e-05
0.054223	0.00517226	8.87177e-05
0.054593	0.00512777	8.70845e-05
0.054963	0.00513009	8.41061e-05
0.055333	0.00513632	8.41322e-05
0.055704	0.00510434	8.44089e-05
0.056074	0.00509913	8.3059e-05
0.056444	0.00507014	8.23189e-05
0.056814	0.00506573	8.76903e-05
0.057184	0.00506482	9.66935e-05
0.057554	0.0050306	9.86188e-05
0.057924	0.00499667	0.00010083
0.058294	0.00498178	9.85848e-05
0.058665	0.00496006	9.36747e-05
0.059035	0.00498082	8.71723e-05
0.059405	0.00493589	8.64595e-05
0.059775	0.00493108	8.20958e-05
0.060145	0.00491973	8.24982e-05
0.060515	0.0048871	8.24627e-05
0.060885	0.00486738	8.09758e-05
0.061255	0.0048667	7.90635e-05
0.061625	0.0048507	7.87647e-05
0.061996	0.00482137	7.90526e-05
0.062366	0.00481079	7.85431e-05
0.062736	0.00477705	7.73903e-05
0.063106	0.00478014	7.69013e-05
0.063476	0.00475717	7.793e-05
0.063846	0.00472008	7.96833e-05
0.064216	0.00470285	8.00599e-05
0.064586	0.00470197	7.90037e-05
0.064957	0.00467965	7.95614e-05
0.065327	0.00464948	8.02375e-05
0.065697	0.00463587	8.12147e-05
0.066067	0.00463562	8.01562e-05
0.066437	0.00459357	8.19886e-05
0.066807	0.00459592	8.21644e-05
0.067177	0.00457285	8.29281e-05
0.067547	0.00457187	7.98464e-05
0.067917	0.00456202	7.93732e-05
0.068288	0.0045465	7.7629e-05
0.068658	0.0045291	7.63722e-05
0.069028	0.00446906	7.74424e-05
0.069398	0.00445292	8.12203e-05
0.069768	0.00442949	8.2081e-05
0.070138	0.00441126	8.23401e-05
0.070508	0.00440811	8.67203e-05
0.070878	0.00443257	8.48781e-05
0.071249	0.00439477	8.11109e-05
0.071619	0.00435988	8.02942e-05
0.071989	0.00432641	8.01196e-05
0.072359	0.00432416	7.61055e-05
0.072729	0.00432986	7.53435e-05
0.073099	0.00429288	7.55615e-05
0.073469	0.00428472	7.79361e-05
0.073839	0.00426256	7.86475e-05
0.07421	0.00424727	7.79122e-05
0.07458	0.00422818	7.83854e-05
0.07495	0.00419677	7.96957e-05
0.07532	0.00418168	7.81869e-05
0.07569	0.00417495	7.72972e-05
0.07606	0.00414933	7.85356e-05
0.07643	0.00413179	7.76332e-05
0.0768	0.00411559	7.7142e-05
0.07717	0.00408954	7.74321e-05
0.077541	0.00408088	7.89447e-05
0.077911	0.00404685	7.89047e-05
0.078281	0.00401773	7.99154e-05
0.078651	0.00401885	7.93399e-05
0.079021	0.0039788	7.89257e-05
0.079391	0.00394173	7.74593e-05
0.079761	0.00391915	7.71988e-05
0.080131	0.00392809	7.60607e-05
0.080501	0.00390913	7.51289e-05
0.080872	0.00387324	7.45269e-05
0.081242	0.0038697	7.42095e-05
0.081612	0.00383661	7.29542e-05
0.081982	0.00384106	7.34245e-05
0.082352	0.00381744	7.37155e-05
0.082722	0.00377828	7.34522e-05
0.083092	0.00378916	7.58191e-05
0.083462	0.00377168	7.70199e-05
0.083833	0.00374446	7.63443e-05
0.084203	0.0037318	7.62199e-05
0.084573	0.00370145	7.72699e-05
0.084943	0.00367103	7.80004e-05
0.085313	0.00364643	7.86012e-05
0.085683	0.00363659	7.91895e-05
0.086053	0.00362916	8.14912e-05
0.086423	0.00361384	8.13456e-05
0.086793	0.00358912	7.88872e-05
0.087164	0.00356238	7.72262e-05
0.087534	0.00355005	7.65614e-05
0.087904	0.00354767	7.45986e-05
0.088274	0.00351503	7.35643e-05
0.088644	0.00347209	7.30972e-05
0.089014	0.00345234	7.43257e-05
0.089384	0.00343806	7.4926e-05
0.089754	0.00342019	7.44571e-05
0.090124	0.00341359	7.54674e-05
0.090495	0.00341955	7.63311e-05
0.090865	0.00336932	7.54209e-05
0.091235	0.00335062	7.49726e-05
0.091605	0.00336981	7.68196e-05
0.091975	0.0033456	7.6511e-05
0.092345	0.00332384	7.509e-05
0.092715	0.00328284	7.46306e-05
0.093085	0.00327627	7.5192e-05
0.093456	0.00326566	7.39859e-05
0.093826	0.00322873	7.40051e-05
0.094196	0.00322239	7.31227e-05
0.094566	0.00321497	7.24949e-05
0.094936	0.00319605	7.12339e-05
0.095306	0.00316818	7.15273e-05
0.095676	0.00315635	7.02478e-05
0.096046	0.00315407	7.05202e-05
0.096416	0.003137	7.14063e-05
0.096787	0.00309843	7.13798e-05
0.097157	0.00307797	6.95579e-05
0.097527	0.00306304	6.97963e-05
0.097897	0.00304774	7.09902e-05
0.098267	0.00305388	7.09149e-05
0.098637	0.00302103	7.13793e-05
0.099007	0.00298932	7.09934e-05
0.099377	0.00297243	7.18196e-05
0.099747	0.00294382	7.18576e-05
0.10012	0.00290244	7.06336e-05
0.10049	0.00289275	7.06241e-05
0.10086	0.00288381	7.22636e-05
0.10123	0.00288002	7.41351e-05
0.1016	0.00287469	7.51773e-05
0.10197	0.00284478	7.62453e-05
0.10234	0.00281306	7.73667e-05
0.10271	0.002796	7.67181e-05
0.10308	0.00279331	7.35152e-05
0.10345	0.00277202	7.17608e-05
0.10382	0.00275288	7.09875e-05
0.10419	0.00273489	6.99232e-05
0.10456	0.00271969	6.95925e-05
0.10493	0.00272145	7.02784e-05
0.1053	0.00267015	7.15252e-05
0.10567	0.00265726	7.30995e-05
0.10604	0.00267019	7.24604e-05
0.10641	0.0026359	7.28734e-05
0.10678	0.00261639	7.3522e-05
0.10715	0.00262006	7.14661e-05
0.10752	0.00260942	6.98797e-05
0.10789	0.0025973	6.94627e-05
0.10826	0.00255736	6.89003e-05
0.10863	0.00253461	6.92333e-05
0.109	0.00251933	6.97792e-05
0.10937	0.0025235	7.0088e-05
0.10974	0.0024933	7.12032e-05
0.11011	0.00248084	7.10783e-05
0.11048	0.00246523	6.96149e-05
0.11085	0.00244518	6.92957e-05
0.11122	0.00242129	6.9826e-05
0.11159	0.00240094	6.93896e-05
0.11196	0.00243323	7.05422e-05
0.11233	0.00242254	7.08012e-05
0.1127	0.00237386	7.11263e-05
0.11307	0.00233668	7.06452e-05
0.11344	0.00231795	7.10408e-05
0.11381	0.00232296	7.08255e-05
0.11418	0.00230495	7.12268e-05
0.11455	0.00229612	7.13849e-05
0.11492	0.0022793	7.08593e-05
0.11529	0.0022394	7.06636e-05
0.11566	0.00224319	7.00873e-05
0.11603	0.00223172	6.95294e-05
0.1164	0.00222752	6.86247e-05
0.11677	0.0022183	6.86658e-05
0.11714	0.00218427	6.78973e-05
0.11751	0.00217497	6.76702e-05
0.11788	0.00217073	6.76853e-05
0.11825	0.00214871	6.94434e-05
0.11862	0.00214429	6.92037e-05
0.11899	0.00212776	6.82375e-05
0.11936	0.00209405	6.73858e-05
0.11973	0.00206572	6.70035e-05
0.1201	0.00208496	6.53164e-05
0.12047	0.00207127	6.52604e-05
0.12084	0.00205957	6.62954e-05
0.12121	0.00203288	6.72668e-05
0.12158	0.00201499	6.85936e-05
0.12195	0.00200965	6.96316e-05
0.12232	0.0019898	7.08041e-05
0.12269	0.00198249	7.15558e-05
0.12306	0.00196864	7.13478e-05
0.12343	0.00193741	6.98908e-05
0.1238	0.0019273	7.00302e-05
0.12417	0.00189837	6.91425e-05
0.12454	0.00188775	6.83198e-05
0.12491	0.00189668	6.78664e-05
0.12528	0.00188478	6.81703e-05
0.12566	0.00186336	6.92435e-05
0.12603	0.00183829	6.95764e-05
0.1264	0.00182873	6.97855e-05
0.12677	0.00182514	7.0325e-05
0.12714	0.00182465	7.02029e-05
0.12751	0.00182831	6.90894e-05
0.12788	0.00179933	6.82882e-05
0.12825	0.00177245	6.81837e-05
0.12862	0.00175081	6.91761e-05
0.12899	0.00174764	7.235e-05
0.12936	0.00174514	7.18454e-05
0.12973	0.0017346	7.40451e-05
0.1301	0.00172444	7.42017e-05
0.13047	0.00170166	7.33836e-05
0.13084	0.00169405	7.02092e-05
0.13121	0.00165814	7.02084e-05
0.13158	0.00163904	6.92017e-05
0.13195	0.00164043	6.9131e-05
0.13232	0.00162847	6.85027e-05
0.13269	0.0016258	6.77946e-05
0.13306	0.00161547	6.67722e-05
0.13343	0.00160617	6.54787e-05
0.1338	0.0015717	6.50863e-05
0.13417	0.00155267	6.4618e-05
0.13454	0.00156288	6.64678e-05
0.13491	0.00153836	6.73887e-05
0.13528	0.00151676	6.71092e-05
0.13565	0.00149137	6.75084e-05
0.13602	0.00149248	6.87655e-05
0.13639	0.00150734	6.77432e-05
0.13676	0.00148849	6.76328e-05
0.13713	0.00147817	6.83439e-05
0.1375	0.00146073	6.81397e-05
0.13787	0.00143988	6.68968e-05
0.13824	0.00143833	6.67149e-05
0.13861	0.00143092	6.62035e-05
0.13898	0.00143239	6.53078e-05
0.13935	0.00143358	6.42084e-05
0.13972	0.00142114	6.41433e-05
0.14009	0.00139544	6.40149e-05
0.14046	0.00137845	6.33597e-05
0.14083	0.00136753	6.3591e-05
0.1412	0.00135595	6.49903e-05
0.14157	0.00135085	6.66254e-05
0.14194	0.0013445	6.84156e-05
0.14231	0.00133445	7.12025e-05
0.14268	0.00132329	7.25416e-05
0.14305	0.00130372	7.18274e-05
0.14342	0.0012926	6.9974e-05
0.14379	0.00127923	6.81779e-05
0.14416	0.00127335	6.5634e-05
0.14453	0.00125995	6.36717e-05
0.1449	0.00125699	6.31885e-05
0.14527	0.00123432	6.37777e-05
0.14564	0.00123445	6.31671e-05
0.14601	0.00124214	6.27893e-05
0.14638	0.00122358	6.3538e-05
0.14675	0.00120604	6.42343e-05
0.14712	0.00120158	6.46033e-05
0.14749	0.0012028	6.49369e-05
0.14786	0.00117066	6.53524e-05
0.14823	0.0011686	6.53082e-05
0.1486	0.00116086	6.53718e-05
0.14897	0.00114931	6.55007e-05
0.14934	0.00114782	6.57144e-05
0.14971	0.00114953	6.53931e-05
0.15008	0.00112539	6.58174e-05
0.15045	0.00112598	6.5287e-05
0.15082	0.00111376	6.49995e-05
0.15119	0.00109232	6.52246e-05
0.15156	0.00109546	6.69921e-05
0.15193	0.00108477	6.76456e-05
0.1523	0.00106097	6.75407e-05
0.15267	0.00104311	6.67604e-05
0.15304	0.00103958	6.6214e-05
0.15341	0.00103162	6.4409e-05
0.15378	0.00103469	6.26359e-05
0.15415	0.00104086	6.21025e-05
0.15452	0.00103195	6.19949e-05
0.15489	0.00101329	6.24685e-05
0.15526	0.00100451	6.32958e-05
0.15563	0.000991367	6.3633e-05
0.156	0.000985507	6.47049e-05
0.15637	0.000980388	6.53289e-05
0.15674	0.00096482	6.43583e-05
0.15711	0.000963577	6.33423e-05
0.15748	0.000951618	6.4233e-05
0.15785	0.000939815	6.41267e-05
0.15822	0.000946359	6.41388e-05
0.15859	0.000933329	6.42366e-05
0.15896	0.000914026	6.4241e-05
0.15933	0.000903129	6.29655e-05
0.1597	0.00089757	6.24152e-05
0.16007	0.000893642	6.26183e-05
0.16044	0.000888174	6.31557e-05
0.16081	0.000872944	6.39736e-05
0.16118	0.00088299	6.47084e-05
0.16155	0.000896143	6.51109e-05
0.16192	0.000878168	6.50905e-05
0.16229	0.000857255	6.48546e-05
0.16266	0.000843298	6.46721e-05
0.16303	0.000845442	6.47158e-05
0.16341	0.0008388	6.51351e-05
0.16378	0.000827429	6.50249e-05
0.16415	0.000814501	6.58144e-05
0.16452	0.000819232	6.65469e-05
0.16489	0.000799545	6.64697e-05
0.16526	0.000791296	6.59213e-05
0.16563	0.000785912	6.5185e-05
0.166	0.000786944	6.46311e-05
0.16637	0.000780197	6.4597e-05
0.16674	0.000783101	6.40482e-05
0.16711	0.000777247	6.41617e-05
0.16748	0.000762529	6.46822e-05
0.16785	0.000751704	6.53405e-05
0.16822	0.000731499	6.45149e-05
0.16859	0.000733376	6.51976e-05
0.16896	0.000735361	6.53256e-05
0.16933	0.000725644	6.55734e-05
0.1697	0.000727545	6.49226e-05
0.17007	0.000707954	6.41894e-05
0.17044	0.00071303	6.33736e-05
0.17081	0.000708309	6.23785e-05
0.17118	0.000697745	6.1625e-05
0.17155	0.000696113	6.13292e-05
0.17192	0.000680611	6.25345e-05
0.17229	0.000683592	6.36188e-05
0.17266	0.00068104	6.39511e-05
0.17303	0.000687431	6.43499e-05
0.1734	0.000673516	6.59059e-05
0.17377	0.000658407	6.59223e-05
0.17414	0.000671073	6.50712e-05
0.17451	0.000654354	6.56515e-05
0.17488	0.000637171	6.518e-05
0.17525	0.000633389	6.29659e-05
0.17562	0.000629447	6.21889e-05
0.17599	0.000631009	6.22777e-05
0.17636	0.00061805	6.22632e-05
0.17673	0.000628686	6.37137e-05
0.1771	0.000623347	6.45891e-05
0.17747	0.000614441	6.49774e-05
0.17784	0.00061747	6.51334e-05
0.17821	0.000604073	6.55101e-05
0.17858	0.000604876	6.51077e-05
0.17895	0.000582211	6.46736e-05
0.17932	0.000573284	6.46751e-05
0.17969	0.000570809	6.41584e-05
0.18006	0.000563606	6.31346e-05
0.18043	0.000546926	6.28405e-05
0.1808	0.000544414	6.33534e-05
0.18117	0.000548307	6.32301e-05
0.18154	0.000546535	6.34235e-05
0.18191	0.000537706	6.33157e-05
0.18228	0.000535585	6.24208e-05
0.18265	0.00052914	6.13437e-05
0.18302	0.000529041	6.11165e-05
0.18339	0.000522048	6.10018e-05
0.18376	0.000526944	6.12213e-05
0.18413	0.000528006	6.18297e-05
0.1845	0.000513491	6.34177e-05
0.18487	0.000509143	6.33985e-05
0.18524	0.00049447	6.31804e-05
0.18561	0.000496369	6.34968e-05
0.18598	0.000491307	6.37809e-05
0.18635	0.000489223	6.32006e-05
0.18672	0.000489503	6.35042e-05
0.18709	0.000496877	6.38417e-05
0.18746	0.000477928	6.47008e-05
0.18783	0.000462075	6.37458e-05
0.1882	0.000442163	6.28781e-05
0.18857	0.000438788	6.30607e-05
0.18894	0.000451737	6.40577e-05
0.18931	0.000446699	6.27753e-05
0.18968	0.000449913	6.46983e-05
0.19005	0.000456725	6.53711e-05
0.19042	0.000451371	6.78619e-05
0.19079	0.000443138	6.67846e-05
0.19116	0.00044485	6.68252e-05
0.19153	0.000433121	6.71066e-05
0.1919	0.00042225	6.70409e-05
0.19227	0.000410068	6.42145e-05
0.19264	0.000411174	6.44127e-05
0.19301	0.000418362	6.45388e-05
0.19338	0.000424518	6.26481e-05
0.19375	0.000413884	6.2311e-05
0.19412	0.000403433	6.18915e-05
0.19449	0.000395035	6.22561e-05
0.19486	0.000399975	6.21451e-05
0.19523	0.000410318	6.23314e-05
0.1956	0.000401474	6.20302e-05
0.19597	0.000397725	6.22398e-05
0.19634	0.000398247	6.15206e-05
0.19671	0.000389733	6.12404e-05
0.19708	0.000382865	6.17685e-05
0.19745	0.00037449	6.26696e-05
0.19782	0.000381379	6.37272e-05
0.19819	0.000389754	6.40634e-05
0.19856	0.000367182	6.42449e-05
0.19893	0.000360375	6.35973e-05
0.1993	0.000348944	6.32893e-05
0.19967	0.000337429	6.1994e-05
0.20004	0.000349399	6.20381e-05
0.20041	0.000344873	6.24458e-05
0.20078	0.000348957	6.2746e-05
0.20115	0.000340773	6.29606e-05
0.20152	0.000337932	6.38053e-05
0.20189	0.000334804	6.49237e-05
0.20226	0.000331738	6.54372e-05
0.20263	0.000348381	6.49832e-05
0.203	0.00034849	6.46171e-05
0.20337	0.000332896	6.38717e-05
0.20374	0.000317349	6.26782e-05
0.20411	0.000328258	6.13714e-05
0.20448	0.000320114	6.20563e-05
0.20485	0.000309475	6.16e-05
0.20522	0.000304051	6.20605e-05
0.20559	0.000310827	6.24253e-05
0.20596	0.000305739	6.27177e-05
0.20633	0.000304817	6.29211e-05
0.2067	0.000296575	6.34308e-05
0.20707	0.000295898	6.32416e-05
0.20744	0.000284094	6.29308e-05
0.20781	0.000282844	6.33055e-05
0.20818	0.000272161	6.26773e-05
0.20855	0.000273815	6.3075e-05
0.20893	0.000271282	6.26624e-05
0.2093	0.000287564	6.25011e-05
0.20967	0.000288025	6.24976e-05
0.21004	0.000276759	6.20759e-05
0.21041	0.000258214	6.15249e-05
0.21078	0.000265314	6.1574e-05
0.21115	0.000260848	6.14736e-05
0.21152	0.000270974	6.20755e-05
0.21189	0.000264749	6.26422e-05
0.21226	0.000273561	6.31199e-05
0.21263	0.000264276	6.33587e-05
0.213	0.000267255	6.31483e-05
0.21337	0.000255849	6.20072e-05
0.21374	0.000247079	6.22437e-05
0.21411	0.000241342	6.22425e-05
0.21448	0.000229175	6.23223e-05
0.21485	0.000216299	6.27222e-05
0.21522	0.000219847	6.39311e-05
0.21559	0.000226276	6.38812e-05
0.21596	0.000225644	6.36449e-05
0.21633	0.000219467	6.36667e-05
0.2167	0.000235293	6.42328e-05
0.21707	0.000222196	6.36858e-05
0.21744	0.000218633	6.36715e-05
0.21781	0.000237508	6.36652e-05
0.21818	0.000219278	6.39355e-05
0.21855	0.000212782	6.35013e-05
0.21892	0.000215344	6.36308e-05
0.21929	0.000215648	5.88192e-05
0.21966	0.000210403	5.83923e-05
0.21984	0.000205774	5.80985e-05
0.22003	0.000200016	5.81261e-05
0.2204	0.000205518	5.79145e-05
0.22077	0.000199029	6.21889e-05
0.22114	0.000194179	6.19782e-05
0.22151	0.000201487	6.2467e-05
0.22188	0.000209926	6.25653e-05
0.22225	0.000215499	6.16463e-05
0.22262	0.000217145	5.63149e-05
0.22299	0.00020476	5.6603e-05
0.22319	0.000196797	5.59567e-05
0.22336	0.00018766	5.59192e-05
0.22373	0.000181214	5.66977e-05
0.2241	0.000187942	6.19978e-05
0.22447	0.0001839	6.1873e-05
0.22484	0.000183553	6.2043e-05
0.22521	0.000186661	6.20204e-05
0.22558	0.000200833	6.18638e-05
0.22595	0.000181326	5.65518e-05
0.22632	0.000198876	5.76086e-05
0.22655	0.000189985	5.73683e-05
0.22669	0.000194371	5.67949e-05
0.22706	0.000189026	5.72821e-05
0.22743	0.000179239	6.30784e-05
0.2278	0.000187308	6.298e-05
0.22817	0.000182943	6.30083e-05
0.22854	0.000190062	6.37269e-05
0.22891	0.000175142	6.39612e-05
0.22928	0.000144019	5.81648e-05
0.22965	0.000160616	5.13553e-05
0.2299	0.00017746	4.43479e-05
0.23326	0.000166033	3.51947e-05
0.23662	0.000153305	2.26733e-05
0.23997	0.000139214	2.30435e-05
0.24333	0.000127751	2.29082e-05
0.24668	0.000116602	2.25746e-05
0.25004	0.000108393	2.23591e-05
0.25339	0.000100101	2.19089e-05
0.25675	9.52909e-05	2.15841e-05
0.26011	9.06787e-05	2.18654e-05
0.26346	8.59839e-05	2.22746e-05
0.26682	8.18132e-05	2.23836e-05
0.27017	7.4521e-05	2.21418e-05
0.27353	6.75233e-05	2.20085e-05
0.27688	6.32946e-05	2.20279e-05
0.28024	5.90603e-05	2.23172e-05
0.2836	5.5681e-05	2.25475e-05
0.28695	5.23471e-05	2.26788e-05
0.29031	5.11588e-05	2.27345e-05
0.29366	4.88734e-05	2.2734e-05
0.29702	4.728e-05	2.25502e-05
0.30037	4.79584e-05	2.24803e-05
0.30373	4.71456e-05	2.25906e-05
0.30708	4.43893e-05	2.26655e-05
0.31044	4.05494e-05	2.26521e-05
0.31379	4.00196e-05	2.26095e-05
0.31715	4.22113e-05	2.26014e-05
0.3205	4.19235e-05	2.27614e-05
0.32386	4.1408e-05	2.29934e-05
0.32722	4.26948e-05	2.33471e-05
0.33057	4.37249e-05	2.35853e-05
0.33393	4.43449e-05	2.3668e-05
0.33728	4.476e-05	2.37969e-05
0.34064	4.55506e-05	2.40417e-05
0.34399	4.59165e-05	2.3967e-05
0.34735	4.80069e-05	2.39803e-05
0.3507	5.00442e-05	2.4271e-05
0.35406	5.15051e-05	2.43613e-05
0.35741	5.11849e-05	2.4213e-05
0.36077	4.94635e-05	2.41137e-05
0.36412	5.14829e-05	2.38619e-05
0.36748	5.2192e-05	2.34625e-05
0.37083	5.30779e-05	2.3246e-05
0.37419	5.27392e-05	2.32526e-05
0.37754	5.57763e-05	2.34643e-05
0.3809	5.96265e-05	2.38659e-05
0.38425	6.15485e-05	2.41269e-05
0.38761	6.21661e-05	2.44583e-05
0.39096	6.18627e-05	2.47451e-05
0.39431	6.28462e-05	2.45833e-05
0.39767	6.32601e-05	2.42045e-05
0.40102	6.18798e-05	2.39829e-05
0.40438	6.52159e-05	2.38883e-05
0.40773	6.96962e-05	2.3894e-05
0.41109	6.87817e-05	2.41965e-05
0.41444	6.72477e-05	2.46056e-05
0.4178	6.83492e-05	2.50778e-05
0.42115	6.83842e-05	2.53905e-05
0.42451	6.7517e-05	2.52466e-05
0.42786	6.85127e-05	2.51014e-05
0.43121	7.09213e-05	2.50441e-05
0.43457	7.17918e-05	2.49273e-05
0.43792	7.12796e-05	2.4344e-05
0.44128	7.04336e-05	2.40262e-05
0.44463	6.65219e-05	2.43765e-05
0.44799	6.64607e-05	2.48381e-05
0.45134	6.92619e-05	2.50926e-05
0.45469	6.86239e-05	2.52877e-05
0.45805	6.85161e-05	2.55213e-05
0.4614	6.47311e-05	2.53998e-05
0.46476	6.63738e-05	2.512e-05
0.46811	7.18446e-05	2.50306e-05
0.47146	7.04858e-05	2.5478e-05
0.47482	6.78229e-05	2.60425e-05
0.47817	6.63347e-05	2.63452e-05
0.48153	6.67428e-05	2.66912e-05
0.48488	6.30347e-05	2.68791e-05
0.48823	6.26707e-05	2.68149e-05
0.49159	6.07134e-05	2.64332e-05
0.49494	5.94637e-05	2.6112e-05
0.49829	5.83184e-05	2.56826e-05
0.50165	5.74276e-05	2.56319e-05
0.505	5.64367e-05	2.54733e-05
0.50836	6.02119e-05	2.61731e-05
0.51171	5.4439e-05	2.71272e-05
0.51506	5.98009e-05	2.76548e-05
0.51842	6.03641e-05	2.77643e-05
0.52177	5.46196e-05	2.79213e-05
0.52512	5.44047e-05	2.72484e-05
0.52848	5.31759e-05	2.6301e-05
0.53183	4.96256e-05	2.62805e-05
0.53518	4.86589e-05	2.58697e-05
0.53854	5.50561e-05	2.55572e-05
0.54189	5.11802e-05	2.5616e-05
0.54524	4.97042e-05	2.59898e-05
0.5486	4.78606e-05	2.59975e-05
0.55195	5.14025e-05	2.67325e-05
0.5553	5.11365e-05	2.75855e-05
0.55865	4.99652e-05	2.78664e-05
0.56201	4.76678e-05	2.78427e-05
0.56536	4.0971e-05	2.75999e-05
0.56871	4.00399e-05	2.76627e-05
0.57207	3.85017e-05	2.78284e-05
0.57542	4.16615e-05	2.8379e-05
0.57877	4.19578e-05	2.87931e-05
0.58212	4.18607e-05	2.92509e-05
0.58548	4.26552e-05	2.92924e-05
0.58883	4.37808e-05	2.92275e-05
0.59218	4.24457e-05	2.89101e-05
0.59553	4.07036e-05	2.8631e-05
0.59889	3.62989e-05	2.86299e-05
0.60224	3.56369e-05	2.88101e-05
0.60559	3.8095e-05	2.91624e-05
0.60894	3.72422e-05	2.95514e-05
0.6123	3.68506e-05	2.9996e-05
0.61565	3.56637e-05	3.02662e-05
0.619	3.57135e-05	3.02445e-05
0.62235	3.49096e-05	2.95575e-05
0.6257	3.26808e-05	2.91036e-05
0.62906	2.70519e-05	2.86783e-05
0.63241	2.94693e-05	2.85462e-05
0.63576	2.95871e-05	2.84271e-05
0.63911	3.229e-05	2.83519e-05
0.64246	3.02822e-05	2.81772e-05
0.64581	2.30289e-05	2.8273e-05
0.64917	2.25813e-05	2.81053e-05
0.65252	2.75871e-05	2.82384e-05
0.65587	2.74435e-05	2.84858e-05
0.65922	2.80233e-05	2.87386e-05
0.66257	2.23991e-05	2.86817e-05
0.66592	2.27982e-05	2.85967e-05
0.66928	2.27145e-05	2.8299e-05
0.67263	2.20529e-05	2.89185e-05
0.67598	2.09913e-05	2.9481e-05
0.67933	2.55694e-05	2.9997e-05
0.68268	2.51152e-05	3.05973e-05
0.68603	2.56183e-05	3.09198e-05
0.68938	2.45442e-05	3.07841e-05
0.69273	2.36358e-05	3.10845e-05
0.69608	2.39725e-05	3.09297e-05
0.69944	2.50906e-05	3.06312e-05
0.70279	1.84345e-05	3.0456e-05
0.70614	1.57201e-05	3.00707e-05
0.70949	1.42211e-05	2.94691e-05
0.71284	1.58206e-05	2.96046e-05
0.71619	1.60311e-05	2.97656e-05
0.71954	1.50682e-05	3.007e-05
0.72289	1.48056e-05	3.0485e-05
0.72624	1.40922e-05	3.11162e-05
0.72959	1.39156e-05	3.10104e-05
0.73294	1.95054e-05	3.09647e-05
0.73629	1.33141e-05	3.09312e-05
0.73964	1.28472e-05	3.09304e-05
0.74299	1.31027e-05	3.05266e-05
0.74634	1.28641e-05	3.12323e-05
0.74969	1.32485e-05	3.18325e-05
0.75304	2.01924e-05	3.19514e-05
0.75639	1.95454e-05	3.1954e-05
0.75974	1.25056e-05	3.19629e-05
0.76309	1.14111e-05	3.20428e-05
0.76644	1.07176e-05	3.15596e-05
0.76979	1.60724e-05	3.16248e-05
0.77314	9.20862e-06	3.1889e-05
0.77649	8.74904e-06	3.22151e-05
0.77984	7.29485e-06	3.17937e-05
0.78319	7.07344e-06	3.17952e-05
0.78654	7.51307e-06	3.23141e-05
0.78989	7.78962e-06	3.28762e-05
0.79324	1.50684e-05	3.28514e-05
0.79659	1.48449e-05	3.2907e-05
0.79994	6.42575e-06	3.31962e-05
0.80329	7.002e-06	3.29731e-05
0.80664	6.48046e-06	3.2628e-05
0.80999	5.25678e-06	3.3014e-05
0.81333	5.5846e-06	3.34637e-05
0.81668	5.18215e-06	3.36866e-05
0.82003	5.82665e-06	3.3759e-05
0.82338	5.95044e-06	3.38092e-05
0.82673	6.86486e-06	3.37052e-05
0.83008	7.97277e-06	3.36131e-05
0.83343	8.14226e-06	3.35842e-05
0.83678	7.97667e-06	3.36064e-05
0.84012	8.48979e-06	3.36067e-05
0.84347	7.26853e-06	3.36126e-05
0.84682	6.89974e-06	3.37019e-05
0.85017	8.02776e-06	3.38478e-05
0.85352	9.1531e-06	3.38251e-05
0.85687	9.59e-06	3.36437e-05
0.86021	8.70783e-06	3.39012e-05
0.86356	7.54081e-06	3.3748e-05
0.86691	1.41784e-05	3.45419e-05
0.87026	7.48072e-06	3.54933e-05
0.8736	1.35738e-05	3.64936e-05
0.87695	1.37961e-05	3.7009e-05
0.8803	1.50809e-05	3.72632e-05
0.88365	1.51142e-05	3.66376e-05
0.887	8.06122e-06	3.61054e-05
0.89034	6.3997e-06	3.57206e-05
0.89369	7.59079e-06	3.54225e-05
0.89704	7.66471e-06	3.56713e-05
0.90039	7.38579e-06	3.58642e-05
0.90373	7.74631e-06	3.59504e-05
0.90708	8.40378e-06	3.59582e-05
0.91043	9.20936e-06	3.58738e-05
0.91377	9.67771e-06	3.58533e-05
0.91712	9.95965e-06	3.60767e-05
0.92047	8.60729e-06	3.62653e-05
0.92381	7.97108e-06	3.64028e-05
0.92716	8.17201e-06	3.66262e-05
0.93051	7.98874e-06	3.68027e-05
0.93385	8.64718e-06	3.68245e-05
0.9372	9.8549e-06	3.69259e-05
0.94055	1.12814e-05	3.70505e-05
0.94389	1.15509e-05	3.72825e-05
0.94724	1.03554e-05	3.74849e-05
0.95059	1.0289e-05	3.74912e-05
0.95393	1.13057e-05	3.74622e-05
0.95728	1.1051e-05	3.75615e-05
0.96062	9.70575e-06	3.77199e-05
0.96397	1.02306e-05	3.78416e-05
0.96732	1.16645e-05	3.81373e-05
0.97066	1.02456e-05	3.83806e-05
0.97401	8.9302e-06	3.84054e-05
0.97735	9.9469e-06	3.82977e-05
0.9807	1.09036e-05	3.84294e-05
0.98404	1.09726e-05	3.86619e-05
0.98739	1.1747e-05	3.90606e-05
0.99074	1.26106e-05	3.9553e-05
0.99408	1.18564e-05	3.97781e-05
0.99743	1.19501e-05	3.9786e-05
1.0008	1.10527e-05	3.99796e-05
1.0041	1.17309e-05	4.0053e-05
1.0075	1.88792e-05	4.03301e-05
1.0108	1.72115e-05	4.03925e-05
1.0142	1.75843e-05	4.04858e-05
1.0175	1.29703e-05	4.04278e-05
1.0208	1.31516e-05	4.05326e-05
1.0242	1.19733e-05	4.04198e-05
1.0275	1.41595e-05	4.06217e-05
1.0309	1.37315e-05	4.08982e-05
1.0342	1.30753e-05	4.11091e-05
1.0376	1.49668e-05	4.11094e-05
1.0409	1.72905e-05	4.11478e-05
1.0443	1.74791e-05	4.1308e-05
1.0476	1.70886e-05	4.18877e-05
1.0509	1.7287e-05	4.24636e-05
1.0543	2.50239e-05	4.29474e-05
1.0576	2.51529e-05	4.29092e-05
1.061	2.48688e-05	4.32872e-05
1.0643	1.81017e-05	4.34534e-05
1.0677	2.40159e-05	4.33493e-05
1.071	2.33186e-05	4.34344e-05
1.0743	1.78769e-05	4.40706e-05
1.0777	1.83636e-05	4.42529e-05
1.081	2.01714e-05	4.4066e-05
1.0844	2.29685e-05	4.39993e-05
1.0877	2.37724e-05	4.40025e-05
1.0911	2.30453e-05	4.40173e-05
1.0944	2.38797e-05	4.40288e-05
1.0977	2.35656e-05	4.45065e-05
1.1011	2.43879e-05	4.45298e-05
1.1044	3.38848e-05	4.46176e-05
1.1078	2.7387e-05	4.48233e-05
1.1111	2.75423e-05	4.5056e-05
1.1145	2.77368e-05	4.49218e-05
1.1178	2.9834e-05	4.54567e-05
1.1211	3.06611e-05	4.58688e-05
1.1245	2.96369e-05	4.59902e-05
1.1278	3.03687e-05	4.62178e-05
1.1312	3.196e-05	4.67255e-05
1.1345	3.39485e-05	4.70596e-05
1.1379	3.54566e-05	4.71355e-05
1.1412	3.36606e-05	4.73551e-05
1.1445	3.2232e-05	4.74442e-05
1.1479	3.29454e-05	4.73176e-05
1.1512	3.65129e-05	4.73135e-05
1.1546	4.45945e-05	4.76283e-05
1.1579	3.73005e-05	4.78072e-05
1.1612	3.50198e-05	4.78246e-05
1.1646	3.72302e-05	4.78365e-05
1.1679	4.06236e-05	4.78456e-05
1.1713	4.27138e-05	4.77517e-05
1.1746	4.3232e-05	4.79697e-05
1.1779	4.36055e-05	4.85003e-05
1.1813	4.49983e-05	4.91346e-05
1.1846	4.55777e-05	4.97769e-05
1.188	4.66005e-05	5.03904e-05
1.1913	4.77784e-05	5.06898e-05
1.1946	4.59063e-05	5.07908e-05
1.198	4.5203e-05	5.07968e-05
1.2013	4.73569e-05	5.08188e-05
1.2047	4.88176e-05	5.09971e-05
1.208	5.5031e-05	5.12133e-05
1.2113	5.6537e-05	5.15593e-05
1.2147	5.12495e-05	5.21597e-05
1.218	5.25778e-05	5.26681e-05
1.2214	5.15965e-05	5.28698e-05
1.2247	5.20051e-05	5.31995e-05
1.228	5.59895e-05	5.36567e-05
1.2314	5.89865e-05	5.37975e-05
1.2347	5.88552e-05	5.3959e-05
1.2381	6.25859e-05	5.44193e-05
1.2414	6.29108e-05	5.48537e-05
1.2447	6.42287e-05	5.49178e-05
1.2481	6.50873e-05	5.50057e-05
1.2514	6.53683e-05	5.51173e-05
1.2548	6.18783e-05	5.51444e-05
1.2581	6.58675e-05	5.50767e-05
1.2614	6.83039e-05	5.53556e-05
1.2648	6.78739e-05	5.57806e-05
1.2681	6.78285e-05	5.61925e-05
1.2714	6.80593e-05	5.66856e-05
1.2748	6.90221e-05	5.70106e-05
1.2781	6.98285e-05	5.70886e-05
1.2815	7.52361e-05	5.70875e-05
1.2848	7.6635e-05	5.70947e-05
1.2881	7.67386e-05	5.69932e-05
1.2915	7.65915e-05	5.72538e-05
1.2948	7.7943e-05	5.75827e-05
1.2982	8.0708e-05	5.80985e-05
1.3015	8.15628e-05	5.86165e-05
1.3048	7.739e-05	5.89027e-05
1.3082	7.81768e-05	5.91858e-05
1.3115	8.22024e-05	5.95456e-05
1.3148	8.28707e-05	5.95898e-05
1.3182	8.38213e-05	5.96368e-05
1.3215	8.4635e-05	5.98079e-05
1.3248	8.60164e-05	6.03091e-05
1.3282	8.84731e-05	6.09711e-05
1.3315	8.63674e-05	6.17497e-05
1.3349	8.47788e-05	6.19069e-05
1.3382	8.385e-05	6.19506e-05
1.3415	8.91319e-05	6.15815e-05
1.3449	8.82702e-05	6.11817e-05
1.3482	8.94627e-05	6.09723e-05
1.3515	9.15218e-05	6.1394e-05
1.3549	9.36192e-05	6.20819e-05
1.3582	9.37768e-05	6.27698e-05
1.3615	9.34962e-05	6.31316e-05
1.3649	9.46709e-05	6.33448e-05
1.3682	9.36524e-05	6.3475e-05
1.3715	9.39762e-05	6.41526e-05
1.3749	9.78988e-05	6.4503e-05
1.3782	0.000102663	6.50297e-05
1.3816	0.000100777	6.5987e-05
1.3849	0.000100222	6.63862e-05
1.3882	9.95168e-05	6.62383e-05
1.3916	0.000100952	6.63096e-05
1.3949	0.000103564	6.64709e-05
1.3982	0.000104596	6.6168e-05
1.4016	0.000103988	6.63685e-05
1.4049	0.000103287	6.64955e-05
1.4082	0.000104324	6.70072e-05
1.4116	0.000107825	6.74793e-05
1.4149	0.000107448	6.77612e-05
1.4182	0.000109521	6.8232e-05
1.4216	0.000112535	6.8698e-05
1.4249	0.000113497	6.89298e-05
1.4282	0.000113311	6.92282e-05
1.4316	0.000112314	7.02429e-05
1.4349	0.000112757	7.11773e-05
1.4382	0.000116102	7.16286e-05
1.4416	0.000117473	7.20494e-05
1.4449	0.000116366	7.24443e-05
1.4482	0.000118827	7.24062e-05
1.4516	0.000117379	7.22763e-05
1.4549	0.000117601	7.2424e-05
1.4582	0.000117688	7.25827e-05
1.4616	0.000115676	7.25837e-05
1.4649	0.000116037	7.24966e-05
1.4682	0.000116278	7.26042e-05
1.4716	0.0001193	7.2864e-05
1.4749	0.000124314	7.31327e-05
1.4782	0.000126694	7.37071e-05
1.4815	0.000125408	7.44436e-05
1.4849	0.000127072	7.52309e-05
1.4882	0.000131191	7.6227e-05
1.4915	0.000134782	7.71241e-05
1.4949	0.00014194	7.80202e-05
1.4982	0.000139195	7.86879e-05
1.5015	0.000139884	7.89908e-05
1.5049	0.000143158	7.90834e-05
1.5082	0.000145287	7.93495e-05
1.5115	0.000147028	7.94627e-05
1.5149	0.000149741	7.96996e-05
1.5182	0.000151055	8.01684e-05
1.5215	0.000150204	8.05926e-05
1.5248	0.000151201	8.0699e-05
1.5282	0.000153439	8.06486e-05
1.5315	0.000155026	8.06466e-05
1.5348	0.000157223	8.07179e-05
1.5382	0.000158951	8.09442e-05
1.5415	0.000160889	8.14505e-05
1.5448	0.000161649	8.19622e-05
1.5482	0.000164771	8.22062e-05
1.5515	0.000167156	8.23796e-05
1.5548	0.000169569	8.26139e-05
1.5581	0.000173769	8.28475e-05
1.5615	0.000175577	8.3055e-05
1.5648	0.000178992	8.35393e-05
1.5681	0.000183488	8.40806e-05
1.5715	0.000182207	8.4549e-05
1.5748	0.000181487	8.48329e-05
1.5781	0.000184247	8.51468e-05
1.5814	0.000189555	8.54546e-05
1.5848	0.000191379	8.58028e-05
1.5881	0.000192309	8.60829e-05
1.5914	0.000195919	8.62748e-05
1.5947	0.000200744	8.6539e-05
1.5981	0.000203506	8.67824e-05
1.6014	0.000204424	8.68652e-05
1.6047	0.000206216	8.69646e-05
1.6081	0.000209643	8.71344e-05
1.6114	0.000210363	8.72945e-05
1.6147	0.000209418	8.74842e-05
1.618	0.000211804	8.77994e-05
1.6214	0.000217941	8.81758e-05
1.6247	0.000221409	8.8754e-05
1.628	0.00022319	8.94729e-05
1.6313	0.00022768	9.00075e-05
1.6347	0.000228295	9.03527e-05
1.638	0.000231744	9.06464e-05
1.6413	0.000236636	9.10471e-05
1.6446	0.00023987	9.14351e-05
1.648	0.000244553	9.1838e-05
1.6513	0.000248231	9.23022e-05
1.6546	0.0002505	9.27069e-05
1.6579	0.00025212	9.3117e-05
1.6613	0.000255389	9.35326e-05
1.6646	0.000258888	9.39208e-05
1.6679	0.000263204	9.4374e-05
1.6712	0.00026645	9.49942e-05
1.6746	0.00026699	9.55367e-05
1.6779	0.000268635	9.59821e-05
1.6812	0.000272169	9.63949e-05
1.6845	0.000273153	9.67877e-05
1.6879	0.000276617	9.71515e-05
1.6912	0.000280726	9.75086e-05
1.6945	0.000282122	9.80159e-05
1.6978	0.000284743	9.87327e-05
1.7012	0.000289465	9.9476e-05
1.7045	0.000293973	0.000100176
1.7078	0.000298064	0.00010066
1.7111	0.000299083	0.000101062
1.7145	0.000297839	0.00010134
1.7178	0.00029966	0.000101609
1.7211	0.000303345	0.000101969
1.7244	0.000308261	0.000102458
1.7277	0.000314242	0.00010289
1.7311	0.0003161	0.000103421
1.7344	0.000315507	0.000103952
1.7377	0.000317183	0.000104521
1.741	0.000319803	0.000105248
1.7444	0.000320796	0.000106078
1.7477	0.000322	0.000106849
1.751	0.000325319	0.000107567
1.7543	0.000330486	0.00010821
1.7576	0.000332953	0.000108706
1.761	0.000335205	0.000109006
1.7643	0.000337027	0.000109337
1.7676	0.000337854	0.000109837
1.7709	0.000337783	0.000110279
1.7742	0.000338159	0.000110686
1.7776	0.000336264	0.000111284
1.7809	0.00033932	0.000111984
1.7842	0.000342973	0.000112503
1.7875	0.000343511	0.000112846
1.7908	0.000344647	0.000111764
1.7942	0.00034791	0.000112186
1.7975	0.000359192	0.000112633
1.8008	0.000351063	0.000113052
1.8041	0.000353855	0.000113562
1.8074	0.000352162	0.000115594
1.8108	0.000347284	0.000116205
1.8141	0.000350276	0.00011661
1.8174	0.000352819	0.000117088
1.8207	0.00035277	0.000117704
1.824	0.000350395	0.000118066
1.8274	0.00034655	0.000118186
1.8307	0.000348955	0.000118287
1.834	0.000354383	0.000118545
1.8373	0.000354835	0.000118828
1.8406	0.000350157	0.000119108
1.8439	0.000345369	0.00011958
1.8473	0.000340975	0.000120305
1.8506	0.000342619	0.000120862
1.8539	0.000344694	0.000121281
1.8572	0.000341223	0.000121802
1.8605	0.000339979	0.000122247
1.8639	0.000337024	0.000122518
1.8672	0.000333928	0.000122699
1.8705	0.000336564	0.000122826
1.8738	0.000336303	0.000123095
1.8771	0.000334806	0.000123448
1.8804	0.000333871	0.00012374
1.8838	0.000330514	0.000124211
1.8871	0.000327302	0.00012491
1.8904	0.000323507	0.00012554
1.8937	0.000320302	0.000126106
1.897	0.000320959	0.000126657
1.9003	0.000322497	0.000127075
1.9036	0.000319916	0.000127438
1.907	0.000314418	0.000127714
1.9103	0.000307833	0.000128072
1.9136	0.00030397	0.000128557
1.9169	0.000303805	0.000128914
1.9202	0.000303432	0.000129045
1.9235	0.000298438	0.000129254
1.9268	0.000298611	0.000129398
1.9302	0.00029362	0.000129559
1.9335	0.000286637	0.00012983
1.9368	0.000283974	0.000130263
1.9401	0.0002816	0.000130567
1.9434	0.000276967	0.000130797
1.9467	0.000275679	0.000131035
1.95	0.000271332	0.000131448
1.9534	0.000265501	0.00013194
1.9567	0.000262265	0.00013247
1.96	0.00025804	0.000132988
1.9633	0.000254422	0.000133355
1.9666	0.000248879	0.000133384
1.9699	0.000244804	0.000133391
1.9732	0.000240963	0.000133585
1.9765	0.000235345	0.000133969
1.9799	0.000232677	0.000134474
1.9832	0.000228053	0.00013512
1.9865	0.000222397	0.000135653
1.9898	0.000219076	0.000136216
1.9931	0.000213646	0.000136623
1.9964	0.000209072	0.000137098
1.9997	0.000205528	0.000137645
2.003	0.000199243	0.000138317
2.0063	0.000191126	0.00013915
2.0097	0.000186635	0.000139815
2.013	0.000164065	0.000140343
2.0163	0.000161003	0.000140865
2.0196	0.000156086	0.000140974
2.0229	0.000154418	0.000140667
2.0262	0.000147847	0.000140495
2.0295	0.000143121	0.000140285
2.0328	0.000142776	0.000140041
2.0361	0.000137407	0.000139911
2.0394	0.000129788	0.000139732
2.0427	0.000125804	0.00013956
2.0461	0.00012465	0.000139614
2.0494	0.000124553	0.000139771
2.0527	0.00011977	0.000140212
2.056	0.000113692	0.000140887
2.0593	0.000109262	0.000141559
2.0626	0.000101293	0.000142183
2.0659	0.000100169	0.000142948
2.0692	0.000100147	0.000143508
2.0725	9.69799e-05	0.000143647
2.0758	8.92119e-05	0.000143461
2.0791	8.66605e-05	0.000143168
2.0824	8.4725e-05	0.000142945
2.0857	8.20466e-05	0.000142882
2.0891	7.8005e-05	0.000142929
2.0924	7.32565e-05	0.000143188
2.0957	6.71008e-05	0.000143652
2.099	6.39081e-05	0.000144084
2.1023	6.45025e-05	0.000144658
2.1056	6.17491e-05	0.00014561
2.1089	5.53558e-05	0.000147601
2.1122	5.26019e-05	0.000149109
2.1155	4.69294e-05	0.000150374
2.1188	4.3127e-05	0.000150916
2.1221	3.86564e-05	0.000151423
2.1254	3.8998e-05	0.000150623
2.1287	3.60411e-05	0.000150774
2.132	3.71959e-05	0.000150793
2.1353	2.60522e-05	0.000151377
2.1386	2.55391e-05	0.000151932
2.1419	2.73307e-05	0.000152135
2.1452	2.39892e-05	0.000152702
2.1485	2.32732e-05	0.000153404
2.1519	5.94777e-06	0.000153935
2.1552	2.12308e-06	0.000154115
2.1585	-2.36633e-06	0.00015499
2.1618	-2.26421e-06	0.000154861
2.1651	-5.14109e-06	0.00015479
2.1684	-9.99947e-06	0.000154985
2.1717	-1.05748e-05	0.000155135
2.175	-1.21071e-05	0.000155486
2.1783	-1.06784e-05	0.000155973
2.1816	-8.5617e-06	0.000156283
2.1849	-1.44167e-05	0.000156306
2.1882	-2.23985e-05	0.000156265
2.1915	-2.66809e-05	0.000155573
2.1948	-2.54505e-05	0.000155148
2.1981	-2.91681e-05	0.000154537
