# Supplementary material for: Structural and Biophysical Characterization of Bacillus thuringiensis Insecticidal Proteins Cry34Ab1 and Cry35Ab1
Source: PLoS One. 2014 Nov 12;9(11):e112555. doi: 10.1371/journal.pone.0112555 (PMC4229197; doi:10.1371/journal.pone.0112555)
Supplement: Dataset S2 — Processed trCry35Ab1 SAXS data. (DAT) [file pone.0112555.s002.dat]

# ./cry35/plot_files/mean_plot_files/324.dat is <q>:(1*((1.0*(<324,mean,m2>*1.0-<323,mean,m2>*1.0*(1.0-0.0050764)-<311,mean,m2>*1.0*0.0050764)/6.86)+0.0)):(1*(1.0*sqrt((<324,mean,m2>*1.0)**2+(<323,mean,m2>*1.0*(1.0-0.0050764))**2+(<311,mean,m2>*1.0*0.0050764)**2)/6.86))
0.0064772	0.0139372	0.000400645
0.0068473	0.0140893	0.000400645
0.0072174	0.0145137	0.000400645
0.0075876	0.0146561	0.000354827
0.0079577	0.014544	0.000357409
0.0083278	0.0145514	0.000337853
0.0086979	0.0146909	0.000309565
0.009068	0.0145789	0.000288527
0.0094382	0.0146281	0.000280873
0.0098083	0.0146493	0.000279175
0.010178	0.0146618	0.000290346
0.010549	0.0146218	0.000309621
0.010919	0.014638	0.000315785
0.011289	0.0146055	0.000306024
0.011659	0.0145871	0.00028446
0.012029	0.0146201	0.000267881
0.012399	0.0146027	0.000242034
0.012769	0.014597	0.000216805
0.013139	0.0145359	0.000212436
0.01351	0.0144444	0.000208278
0.01388	0.0144253	0.000202543
0.01425	0.014415	0.00019471
0.01462	0.0143792	0.000206169
0.01499	0.0143653	0.000197242
0.01536	0.0143329	0.000195952
0.01573	0.0142422	0.000195768
0.0161	0.0141714	0.000189886
0.016471	0.0141253	0.000173477
0.016841	0.0140921	0.000165142
0.017211	0.0140602	0.000153528
0.017581	0.0140553	0.000140951
0.017951	0.0139955	0.0001445
0.018321	0.0139179	0.000155888
0.018691	0.0138631	0.000161122
0.019061	0.0138141	0.000169746
0.019432	0.013736	0.000178652
0.019802	0.0137031	0.000175746
0.020172	0.0137101	0.000160066
0.020542	0.0136873	0.000150251
0.020912	0.0136294	0.000144816
0.021282	0.0135129	0.000134159
0.021652	0.0135121	0.000134424
0.022022	0.0134859	0.000139811
0.022393	0.0133862	0.00013934
0.022763	0.0133243	0.000132869
0.023133	0.0133182	0.000130648
0.023503	0.0132895	0.000126863
0.023873	0.0131996	0.000130021
0.024243	0.0131316	0.000133816
0.024613	0.0130851	0.000140341
0.024983	0.0130614	0.000141517
0.025354	0.0130359	0.000137122
0.025724	0.0129574	0.000134504
0.026094	0.0128806	0.000137251
0.026464	0.0128449	0.000133562
0.026834	0.0127738	0.000133787
0.027204	0.0127106	0.000135219
0.027574	0.0126854	0.0001324
0.027944	0.0126139	0.000135413
0.028314	0.0125397	0.000144004
0.028685	0.0124955	0.000144724
0.029055	0.012457	0.000146652
0.029425	0.0124102	0.000147947
0.029795	0.0123479	0.000146394
0.030165	0.0122823	0.000138333
0.030535	0.0121903	0.000141291
0.030905	0.012135	0.000140347
0.031275	0.0120844	0.000139357
0.031646	0.0119924	0.000138527
0.032016	0.011921	0.000139102
0.032386	0.0118816	0.00013627
0.032756	0.0117901	0.000139783
0.033126	0.0117038	0.000138842
0.033496	0.0116533	0.000135306
0.033866	0.0116046	0.000138498
0.034236	0.0115585	0.000140451
0.034607	0.0114842	0.000140229
0.034977	0.0114006	0.000142153
0.035347	0.0113058	0.000139397
0.035717	0.0112282	0.000133891
0.036087	0.011154	0.000133421
0.036457	0.0111645	0.00013179
0.036827	0.011101	0.00013013
0.037197	0.0109938	0.000129645
0.037568	0.0109143	0.000127279
0.037938	0.0108689	0.000119447
0.038308	0.0108209	0.000114969
0.038678	0.0107559	0.000115228
0.039048	0.0106531	0.000119115
0.039418	0.0105798	0.000117603
0.039788	0.0105427	0.000115817
0.040158	0.010484	0.000115147
0.040529	0.0103939	0.000112245
0.040899	0.0103342	0.000110915
0.041269	0.0102635	0.000116586
0.041639	0.010172	0.000123237
0.042009	0.0101187	0.000127701
0.042379	0.0100613	0.000127551
0.042749	0.0100312	0.000122819
0.043119	0.00996438	0.00012169
0.04349	0.00988544	0.000120163
0.04386	0.00978642	0.000114121
0.04423	0.00972513	0.000109731
0.0446	0.00964499	0.000109585
0.04497	0.00955629	0.000106425
0.04534	0.00949982	9.73463e-05
0.04571	0.00946598	9.69649e-05
0.04608	0.00942865	0.00010118
0.046451	0.00932175	0.000100207
0.046821	0.00925316	0.000104179
0.047191	0.00917277	0.000115283
0.047561	0.0090712	0.000119134
0.047931	0.00901604	0.000117196
0.048301	0.0089796	0.000118544
0.048671	0.00890377	0.000116872
0.049041	0.00882403	0.000109892
0.049411	0.00876303	0.00010513
0.049782	0.00870845	0.000104974
0.050152	0.00865354	0.000108016
0.050522	0.0085814	0.000108083
0.050892	0.00849746	0.000106298
0.051262	0.00840846	0.000100673
0.051632	0.0083401	9.54385e-05
0.052002	0.00830016	8.94817e-05
0.052372	0.00822601	8.55257e-05
0.052743	0.00816017	8.79775e-05
0.053113	0.0080825	9.42464e-05
0.053483	0.00801415	9.84377e-05
0.053853	0.00796511	0.000100457
0.054223	0.00791683	0.000103494
0.054593	0.00785525	0.000105281
0.054963	0.00778924	0.000104048
0.055333	0.00773353	0.00010117
0.055704	0.00766976	0.000101178
0.056074	0.00760239	0.000100253
0.056444	0.00751634	9.28514e-05
0.056814	0.00744805	9.375e-05
0.057184	0.00744093	9.82643e-05
0.057554	0.00733957	9.74774e-05
0.057924	0.00728204	9.57955e-05
0.058294	0.00721751	0.000101029
0.058665	0.00716001	9.86453e-05
0.059035	0.00710062	9.27022e-05
0.059405	0.00705485	9.25238e-05
0.059775	0.00702222	9.04884e-05
0.060145	0.00694323	8.5549e-05
0.060515	0.00685455	8.47118e-05
0.060885	0.0067883	8.72101e-05
0.061255	0.00673155	8.28694e-05
0.061625	0.00669276	8.01212e-05
0.061996	0.00662967	7.96894e-05
0.062366	0.00657315	7.92934e-05
0.062736	0.00651578	7.50242e-05
0.063106	0.00645025	7.70298e-05
0.063476	0.00641718	7.89457e-05
0.063846	0.00632801	7.88195e-05
0.064216	0.00628395	7.57971e-05
0.064586	0.0062204	7.68836e-05
0.064957	0.00617711	7.76926e-05
0.065327	0.00612502	8.00451e-05
0.065697	0.00608073	8.02483e-05
0.066067	0.00602695	8.05857e-05
0.066437	0.00599184	8.00557e-05
0.066807	0.00596439	7.86852e-05
0.067177	0.00588848	7.54238e-05
0.067547	0.00581764	7.56049e-05
0.067917	0.00577095	7.58219e-05
0.068288	0.00574264	7.70006e-05
0.068658	0.00572117	7.64119e-05
0.069028	0.00565332	7.49257e-05
0.069398	0.00560659	7.73604e-05
0.069768	0.00557078	7.82776e-05
0.070138	0.00547578	7.69013e-05
0.070508	0.00540592	7.50545e-05
0.070878	0.00536325	7.55922e-05
0.071249	0.00534227	7.35155e-05
0.071619	0.00529509	7.76932e-05
0.071989	0.00524413	7.94732e-05
0.072359	0.00520437	7.92072e-05
0.072729	0.00515575	7.83962e-05
0.073099	0.00507826	7.6552e-05
0.073469	0.0050545	7.01778e-05
0.073839	0.00503455	6.79996e-05
0.07421	0.00501134	6.89401e-05
0.07458	0.00494168	7.04672e-05
0.07495	0.00487857	7.2803e-05
0.07532	0.00483454	7.34836e-05
0.07569	0.00479906	7.31056e-05
0.07606	0.00476266	7.2915e-05
0.07643	0.00473179	7.21819e-05
0.0768	0.00468081	6.90965e-05
0.07717	0.0046303	6.93165e-05
0.077541	0.00457951	7.19462e-05
0.077911	0.00453073	7.25874e-05
0.078281	0.00453149	7.27528e-05
0.078651	0.00448938	7.43799e-05
0.079021	0.00442257	7.45865e-05
0.079391	0.00439643	7.13717e-05
0.079761	0.00436194	7.19103e-05
0.080131	0.00431383	7.20687e-05
0.080501	0.00427335	7.20343e-05
0.080872	0.00425486	7.46895e-05
0.081242	0.00421798	7.88741e-05
0.081612	0.00416049	7.82876e-05
0.081982	0.00410633	7.7858e-05
0.082352	0.00409042	7.6544e-05
0.082722	0.0040642	7.23715e-05
0.083092	0.00404113	6.82424e-05
0.083462	0.00401602	6.66421e-05
0.083833	0.00396961	6.54458e-05
0.084203	0.00392279	6.47491e-05
0.084573	0.00390369	6.51868e-05
0.084943	0.00386452	6.52005e-05
0.085313	0.00381022	6.5059e-05
0.085683	0.00377338	6.58483e-05
0.086053	0.00373738	6.61578e-05
0.086423	0.00372125	6.57553e-05
0.086793	0.00369908	6.45175e-05
0.087164	0.00366731	6.3562e-05
0.087534	0.00362637	6.33255e-05
0.087904	0.00359052	6.46409e-05
0.088274	0.00356945	6.60107e-05
0.088644	0.00354443	6.65735e-05
0.089014	0.00349133	6.672e-05
0.089384	0.00346097	6.54473e-05
0.089754	0.00346445	6.40807e-05
0.090124	0.00343868	6.31687e-05
0.090495	0.00340052	6.34666e-05
0.090865	0.00335087	6.35874e-05
0.091235	0.00333873	6.62586e-05
0.091605	0.00330464	6.6216e-05
0.091975	0.00327531	7.6299e-05
0.092345	0.00324764	7.63481e-05
0.092715	0.00325024	7.74652e-05
0.093085	0.00323183	7.60409e-05
0.093456	0.00317875	7.57115e-05
0.093826	0.00313629	6.44085e-05
0.094196	0.00309377	6.38127e-05
0.094566	0.00308455	6.50209e-05
0.094936	0.00305229	6.66389e-05
0.095306	0.00303361	6.69408e-05
0.095676	0.00302232	6.83069e-05
0.096046	0.00299109	6.80217e-05
0.096416	0.00296344	6.54018e-05
0.096787	0.00295183	6.32564e-05
0.097157	0.00290651	6.27364e-05
0.097527	0.00287864	6.24961e-05
0.097897	0.00284688	6.42344e-05
0.098267	0.00282026	6.35869e-05
0.098637	0.00280419	6.27561e-05
0.099007	0.00278735	6.27403e-05
0.099377	0.00275934	6.1727e-05
0.099747	0.00273229	6.05613e-05
0.10012	0.00271837	6.18951e-05
0.10049	0.0027133	6.4008e-05
0.10086	0.0026859	6.51944e-05
0.10123	0.00265618	6.52625e-05
0.1016	0.00262534	6.46339e-05
0.10197	0.00261625	6.47422e-05
0.10234	0.00257207	6.52474e-05
0.10271	0.00254162	6.48138e-05
0.10308	0.00253144	6.55988e-05
0.10345	0.00251688	6.54048e-05
0.10382	0.00250051	6.44246e-05
0.10419	0.00246948	6.19408e-05
0.10456	0.00245031	6.09184e-05
0.10493	0.00243051	6.07093e-05
0.1053	0.00240374	6.06741e-05
0.10567	0.00237777	6.02133e-05
0.10604	0.00235627	6.05071e-05
0.10641	0.00234539	6.04576e-05
0.10678	0.0023284	5.96155e-05
0.10715	0.0023048	5.91868e-05
0.10752	0.00229571	5.90331e-05
0.10789	0.00228507	5.87073e-05
0.10826	0.00226689	5.8456e-05
0.10863	0.00224057	5.77659e-05
0.109	0.00221649	5.78021e-05
0.10937	0.00218321	5.81763e-05
0.10974	0.00215817	5.86043e-05
0.11011	0.00213584	5.93579e-05
0.11048	0.00212319	5.99983e-05
0.11085	0.00211405	6.09276e-05
0.11122	0.00209412	6.17416e-05
0.11159	0.00206793	6.22412e-05
0.11196	0.00204875	6.23183e-05
0.11233	0.00202625	6.31022e-05
0.1127	0.00200458	6.46295e-05
0.11307	0.00198892	6.51828e-05
0.11344	0.00198974	6.58131e-05
0.11381	0.00199388	6.59879e-05
0.11418	0.00195653	6.54051e-05
0.11455	0.00193242	6.33534e-05
0.11492	0.00190452	6.17782e-05
0.11529	0.00188923	5.98701e-05
0.11566	0.00187409	5.88582e-05
0.11603	0.00185208	5.76959e-05
0.1164	0.0018283	5.74441e-05
0.11677	0.00181391	5.74619e-05
0.11714	0.00180018	5.87597e-05
0.11751	0.00177222	6.06845e-05
0.11788	0.00175084	6.21202e-05
0.11825	0.00174217	6.22993e-05
0.11862	0.00174289	6.21953e-05
0.11899	0.00173524	6.17566e-05
0.11936	0.00170785	6.09545e-05
0.11973	0.00170595	5.97113e-05
0.1201	0.00169091	5.90812e-05
0.12047	0.00166701	5.91457e-05
0.12084	0.00165127	5.913e-05
0.12121	0.00163651	5.80464e-05
0.12158	0.00161631	6.10969e-05
0.12195	0.00159611	6.27839e-05
0.12232	0.00156722	6.27063e-05
0.12269	0.00155017	6.33743e-05
0.12306	0.00152832	6.36006e-05
0.12343	0.00151897	6.03229e-05
0.1238	0.00151072	5.91951e-05
0.12417	0.00150521	5.96896e-05
0.12454	0.00149818	5.8344e-05
0.12491	0.00147366	5.86679e-05
0.12528	0.00147103	5.99123e-05
0.12566	0.00144325	5.91657e-05
0.12603	0.0014252	5.84296e-05
0.1264	0.00142013	5.82459e-05
0.12677	0.00141295	5.80964e-05
0.12714	0.00140058	5.80625e-05
0.12751	0.00138174	5.87436e-05
0.12788	0.00137392	5.85787e-05
0.12825	0.00135341	5.86525e-05
0.12862	0.00131866	5.8728e-05
0.12899	0.00130767	5.8653e-05
0.12936	0.00130531	5.85181e-05
0.12973	0.00129427	5.9022e-05
0.1301	0.00128007	5.93221e-05
0.13047	0.00127455	5.86935e-05
0.13084	0.0012493	5.7807e-05
0.13121	0.00123305	5.74423e-05
0.13158	0.00121283	5.74963e-05
0.13195	0.00121209	5.75405e-05
0.13232	0.00120666	5.77166e-05
0.13269	0.00117669	5.74671e-05
0.13306	0.00115884	5.66438e-05
0.13343	0.00116346	5.68763e-05
0.1338	0.00116685	5.98741e-05
0.13417	0.00116479	6.02018e-05
0.13454	0.0011484	6.04261e-05
0.13491	0.00111585	6.08851e-05
0.13528	0.00111262	6.00041e-05
0.13565	0.00109713	5.67728e-05
0.13602	0.00108267	5.60167e-05
0.13639	0.00108165	5.5994e-05
0.13676	0.00107414	5.62986e-05
0.13713	0.00105361	5.71305e-05
0.1375	0.00104069	5.71841e-05
0.13787	0.00102217	5.71235e-05
0.13824	0.00101644	5.69454e-05
0.13861	0.00100779	5.64071e-05
0.13898	0.000990516	5.57267e-05
0.13935	0.000982545	5.50146e-05
0.13972	0.000970116	5.46271e-05
0.14009	0.000970853	5.49357e-05
0.14046	0.000970223	5.5551e-05
0.14083	0.000961764	5.53533e-05
0.1412	0.000938466	5.56999e-05
0.14157	0.000924126	5.60516e-05
0.14194	0.0009178	5.58856e-05
0.14231	0.000914996	5.58696e-05
0.14268	0.000904128	5.61302e-05
0.14305	0.000884013	5.6554e-05
0.14342	0.000882202	5.70888e-05
0.14379	0.000864231	5.70349e-05
0.14416	0.000862166	5.69165e-05
0.14453	0.000851725	5.71646e-05
0.1449	0.000841917	5.64232e-05
0.14527	0.000835576	5.59958e-05
0.14564	0.000826733	5.58294e-05
0.14601	0.000825001	5.55875e-05
0.14638	0.000798011	5.4376e-05
0.14675	0.000777869	5.38538e-05
0.14712	0.000792867	5.3536e-05
0.14749	0.000795069	5.3138e-05
0.14786	0.000773109	5.31397e-05
0.14823	0.000753776	5.40346e-05
0.1486	0.000738661	5.46926e-05
0.14897	0.000748059	5.50513e-05
0.14934	0.000745855	5.57631e-05
0.14971	0.000739627	5.57751e-05
0.15008	0.000725491	5.54438e-05
0.15045	0.000715309	5.50558e-05
0.15082	0.000705367	5.48151e-05
0.15119	0.000704421	5.43374e-05
0.15156	0.000698972	5.38361e-05
0.15193	0.000696476	5.31965e-05
0.1523	0.000679452	5.32602e-05
0.15267	0.000669168	5.31662e-05
0.15304	0.000672576	5.28091e-05
0.15341	0.000674036	5.27655e-05
0.15378	0.000661346	5.32915e-05
0.15415	0.000644887	5.30159e-05
0.15452	0.000614806	5.29649e-05
0.15489	0.000612106	5.35029e-05
0.15526	0.000618743	5.37046e-05
0.15563	0.000615008	5.40182e-05
0.156	0.000604675	5.42179e-05
0.15637	0.000597303	5.41001e-05
0.15674	0.000597598	5.37181e-05
0.15711	0.000602872	5.34993e-05
0.15748	0.000589028	5.29548e-05
0.15785	0.000578921	5.36251e-05
0.15822	0.000575432	5.39654e-05
0.15859	0.000558775	5.41705e-05
0.15896	0.000533873	5.41489e-05
0.15933	0.000546	5.44607e-05
0.1597	0.000540567	5.40172e-05
0.16007	0.000532626	5.32077e-05
0.16044	0.000535885	5.32439e-05
0.16081	0.000524996	5.38251e-05
0.16118	0.000524145	5.39137e-05
0.16155	0.000528962	5.41239e-05
0.16192	0.000515909	5.53328e-05
0.16229	0.00050471	5.54116e-05
0.16266	0.000503076	5.55391e-05
0.16303	0.000487587	5.54489e-05
0.16341	0.000490185	5.52815e-05
0.16378	0.000490554	5.46038e-05
0.16415	0.000480644	5.4045e-05
0.16452	0.000471599	5.29281e-05
0.16489	0.000472682	5.30964e-05
0.16526	0.000465527	5.31791e-05
0.16563	0.000459922	5.2667e-05
0.166	0.000446034	5.28961e-05
0.16637	0.000435711	5.36514e-05
0.16674	0.00043364	5.3451e-05
0.16711	0.000442969	5.38225e-05
0.16748	0.000440525	5.43953e-05
0.16785	0.000436543	5.46056e-05
0.16822	0.000435713	5.43562e-05
0.16859	0.000426139	5.39714e-05
0.16896	0.000424259	5.38012e-05
0.16933	0.000418946	5.37471e-05
0.1697	0.000411729	5.38626e-05
0.17007	0.000402706	5.45185e-05
0.17044	0.000396302	5.4874e-05
0.17081	0.000393811	5.43163e-05
0.17118	0.000397974	5.39292e-05
0.17155	0.000387593	5.36586e-05
0.17192	0.000373238	5.35136e-05
0.17229	0.000366984	5.39837e-05
0.17266	0.000355905	5.44493e-05
0.17303	0.000351668	5.46256e-05
0.1734	0.00037195	5.54029e-05
0.17377	0.000369373	5.49945e-05
0.17414	0.000354651	5.49069e-05
0.17451	0.000350201	5.45747e-05
0.17488	0.000346367	5.48544e-05
0.17525	0.000354054	5.40435e-05
0.17562	0.000347313	5.43299e-05
0.17599	0.000339073	5.35749e-05
0.17636	0.000338799	5.31129e-05
0.17673	0.000328343	5.2371e-05
0.1771	0.000320217	5.214e-05
0.17747	0.00032108	5.15686e-05
0.17784	0.000303824	5.16924e-05
0.17821	0.000301846	5.28757e-05
0.17858	0.000314941	5.42126e-05
0.17895	0.000312608	5.47002e-05
0.17932	0.000318139	5.51586e-05
0.17969	0.000303018	5.50646e-05
0.18006	0.000299777	5.40741e-05
0.18043	0.000288254	5.3163e-05
0.1808	0.000279412	5.3276e-05
0.18117	0.000280181	5.27203e-05
0.18154	0.000275882	5.31248e-05
0.18191	0.000268685	5.35575e-05
0.18228	0.000263052	5.39715e-05
0.18265	0.000264738	5.41155e-05
0.18302	0.000274485	5.44514e-05
0.18339	0.000278676	5.40425e-05
0.18376	0.000271475	5.43224e-05
0.18413	0.000265519	5.48545e-05
0.1845	0.000259661	5.45701e-05
0.18487	0.000265277	5.46995e-05
0.18524	0.000256649	5.51221e-05
0.18561	0.000249633	5.51844e-05
0.18598	0.000247605	5.40128e-05
0.18635	0.00024728	5.40544e-05
0.18672	0.000233916	5.38573e-05
0.18709	0.000230983	5.37526e-05
0.18746	0.000231946	5.33718e-05
0.18783	0.000231651	5.35797e-05
0.1882	0.00023101	5.33668e-05
0.18857	0.000222088	5.33201e-05
0.18894	0.000220335	5.30817e-05
0.18931	0.000223992	5.29415e-05
0.18968	0.000222446	5.27029e-05
0.19005	0.000215222	5.24601e-05
0.19042	0.000216689	5.20132e-05
0.19079	0.000216901	5.19151e-05
0.19116	0.000207471	5.23606e-05
0.19153	0.000203654	5.3295e-05
0.1919	0.000189115	5.37707e-05
0.19227	0.000179425	5.44433e-05
0.19264	0.000198525	5.42237e-05
0.19301	0.000195874	5.38877e-05
0.19338	0.000192778	5.31082e-05
0.19375	0.000201331	5.29484e-05
0.19412	0.000197286	5.26543e-05
0.19449	0.00018954	5.28053e-05
0.19486	0.000197214	5.22732e-05
0.19523	0.000192684	5.18774e-05
0.1956	0.000191604	5.19003e-05
0.19597	0.000195404	5.20082e-05
0.19634	0.00019133	5.24864e-05
0.19671	0.000180977	5.32858e-05
0.19708	0.000180047	5.44724e-05
0.19745	0.000166655	5.4565e-05
0.19782	0.000152416	5.48192e-05
0.19819	0.00016075	5.46926e-05
0.19856	0.000175045	5.42881e-05
0.19893	0.000178776	5.3309e-05
0.1993	0.000172212	5.27512e-05
0.19967	0.000157102	5.21256e-05
0.20004	0.000161672	5.16279e-05
0.20041	0.000160266	5.18122e-05
0.20078	0.000153518	5.25394e-05
0.20115	0.000144922	5.23548e-05
0.20152	0.000141353	5.24506e-05
0.20189	0.000145379	5.29635e-05
0.20226	0.000143575	5.27873e-05
0.20263	0.000151469	5.24365e-05
0.203	0.000172756	5.31647e-05
0.20337	0.000166336	5.34447e-05
0.20374	0.000154018	5.32262e-05
0.20411	0.000147604	5.30099e-05
0.20448	0.000147926	5.285e-05
0.20485	0.000138842	5.28398e-05
0.20522	0.000137764	5.24161e-05
0.20559	0.000146266	5.24103e-05
0.20596	0.000141084	5.27007e-05
0.20633	0.000131301	5.26545e-05
0.2067	0.000122163	5.26021e-05
0.20707	0.000129954	5.2872e-05
0.20744	0.000128732	5.31315e-05
0.20781	0.000122774	5.36137e-05
0.20818	0.000117362	5.34457e-05
0.20855	0.00012517	5.31233e-05
0.20893	0.000116889	5.28571e-05
0.2093	0.000125176	5.27031e-05
0.20967	0.000131671	5.20696e-05
0.21004	0.00012953	5.24772e-05
0.21041	0.000119865	5.33213e-05
0.21078	0.000104103	5.38464e-05
0.21115	0.000114679	5.39566e-05
0.21152	0.000116203	5.43229e-05
0.21189	0.000121766	5.46606e-05
0.21226	0.000111744	5.36464e-05
0.21263	0.000108479	5.29744e-05
0.213	0.000102714	5.26452e-05
0.21337	0.000104566	5.28643e-05
0.21374	0.000105069	5.3596e-05
0.21411	0.000110621	5.4515e-05
0.21448	0.000108702	5.57657e-05
0.21485	0.000101361	5.7196e-05
0.21522	0.000103643	5.78786e-05
0.21559	9.90055e-05	5.64118e-05
0.21596	9.55185e-05	5.59216e-05
0.21633	0.000104745	5.54895e-05
0.2167	0.000107475	5.43409e-05
0.21707	9.60286e-05	5.30775e-05
0.21744	9.94018e-05	5.38711e-05
0.21781	9.972e-05	5.37379e-05
0.21818	9.15991e-05	5.32863e-05
0.21855	8.6552e-05	5.33761e-05
0.21892	7.61611e-05	5.39203e-05
0.21929	7.22128e-05	4.97045e-05
0.21966	7.27461e-05	4.98776e-05
0.21984	9.15525e-05	4.94165e-05
0.22003	8.44458e-05	4.86061e-05
0.2204	9.61699e-05	4.76765e-05
0.22077	9.67187e-05	5.16328e-05
0.22114	9.91056e-05	5.14821e-05
0.22151	9.61684e-05	5.17483e-05
0.22188	9.87305e-05	5.22049e-05
0.22225	9.81527e-05	5.24348e-05
0.22262	7.30545e-05	4.73276e-05
0.22299	7.79315e-05	4.69325e-05
0.22319	8.66266e-05	4.7956e-05
0.22336	8.57765e-05	4.80556e-05
0.22373	8.21067e-05	4.83581e-05
0.2241	8.86493e-05	5.36942e-05
0.22447	0.000103694	5.41424e-05
0.22484	9.55806e-05	5.3239e-05
0.22521	7.25523e-05	5.32181e-05
0.22558	7.26203e-05	5.27968e-05
0.22595	8.60256e-05	4.71534e-05
0.22632	8.13038e-05	4.73766e-05
0.22655	8.44703e-05	4.7518e-05
0.22669	7.49988e-05	4.72016e-05
0.22706	8.70702e-05	4.70187e-05
0.22743	8.34162e-05	5.23063e-05
0.2278	9.22969e-05	5.18603e-05
0.22817	8.54466e-05	5.17264e-05
0.22854	8.56671e-05	5.21405e-05
0.22891	8.66273e-05	5.28293e-05
0.22928	7.16378e-05	4.75798e-05
0.22965	8.45602e-05	4.18851e-05
0.2299	8.14779e-05	3.54301e-05
0.23326	8.00511e-05	2.68488e-05
0.23662	7.67748e-05	1.27851e-05
0.23997	7.7821e-05	1.28455e-05
0.24333	7.92358e-05	1.28779e-05
0.24668	7.68331e-05	1.27467e-05
0.25004	7.22679e-05	1.24894e-05
0.25339	7.22788e-05	1.22329e-05
0.25675	7.62436e-05	1.21149e-05
0.26011	7.81873e-05	1.21022e-05
0.26346	7.91772e-05	1.21488e-05
0.26682	8.12457e-05	1.21017e-05
0.27017	7.94421e-05	1.20925e-05
0.27353	7.83982e-05	1.21619e-05
0.27688	7.83987e-05	1.20169e-05
0.28024	7.83646e-05	1.18726e-05
0.2836	7.9379e-05	1.19502e-05
0.28695	8.23017e-05	1.20473e-05
0.29031	8.66913e-05	1.22174e-05
0.29366	8.61641e-05	1.25668e-05
0.29702	8.71817e-05	1.29347e-05
0.30037	8.82435e-05	1.31203e-05
0.30373	8.70457e-05	1.30809e-05
0.30708	8.51599e-05	1.29251e-05
0.31044	8.41549e-05	1.26134e-05
0.31379	8.30281e-05	1.22506e-05
0.31715	8.47081e-05	1.19007e-05
0.3205	8.61777e-05	1.20515e-05
0.32386	8.61721e-05	1.21423e-05
0.32722	8.65491e-05	1.22114e-05
0.33057	8.72124e-05	1.23073e-05
0.33393	8.62832e-05	1.25202e-05
0.33728	8.51897e-05	1.23667e-05
0.34064	8.5969e-05	1.21943e-05
0.34399	8.3492e-05	1.20759e-05
0.34735	8.0442e-05	1.19214e-05
0.3507	7.8954e-05	1.17147e-05
0.35406	7.77343e-05	1.16215e-05
0.35741	7.58735e-05	1.15924e-05
0.36077	7.71103e-05	1.15756e-05
0.36412	7.75593e-05	1.15978e-05
0.36748	7.63958e-05	1.14954e-05
0.37083	7.47763e-05	1.15595e-05
0.37419	7.32971e-05	1.16578e-05
0.37754	7.23197e-05	1.17677e-05
0.3809	7.04438e-05	1.18653e-05
0.38425	7.02839e-05	1.20836e-05
0.38761	6.96815e-05	1.21251e-05
0.39096	6.78863e-05	1.21e-05
0.39431	6.65025e-05	1.20805e-05
0.39767	6.52657e-05	1.21356e-05
0.40102	6.16313e-05	1.21509e-05
0.40438	5.92837e-05	1.20828e-05
0.40773	5.87134e-05	1.20586e-05
0.41109	5.84996e-05	1.21006e-05
0.41444	5.7042e-05	1.21261e-05
0.4178	5.5751e-05	1.22271e-05
0.42115	5.55196e-05	1.24599e-05
0.42451	5.5213e-05	1.26096e-05
0.42786	5.49642e-05	1.26711e-05
0.43121	5.56804e-05	1.27549e-05
0.43457	5.41685e-05	1.27704e-05
0.43792	5.3897e-05	1.27655e-05
0.44128	5.16276e-05	1.28694e-05
0.44463	5.23172e-05	1.29697e-05
0.44799	5.29396e-05	1.29605e-05
0.45134	5.27042e-05	1.28638e-05
0.45469	5.40487e-05	1.28827e-05
0.45805	5.10859e-05	1.28408e-05
0.4614	4.92352e-05	1.26235e-05
0.46476	4.93177e-05	1.24663e-05
0.46811	5.06919e-05	1.24576e-05
0.47146	4.69234e-05	1.23441e-05
0.47482	4.71955e-05	1.23204e-05
0.47817	4.7737e-05	1.2638e-05
0.48153	4.70948e-05	1.29447e-05
0.48488	4.8344e-05	1.31358e-05
0.48823	4.99982e-05	1.32485e-05
0.49159	5.18808e-05	1.33623e-05
0.49494	5.24985e-05	1.32587e-05
0.49829	5.226e-05	1.31499e-05
0.50165	4.93311e-05	1.30222e-05
0.505	5.07296e-05	1.29464e-05
0.50836	5.38012e-05	1.28386e-05
0.51171	5.60104e-05	1.27662e-05
0.51506	5.57693e-05	1.27193e-05
0.51842	5.43532e-05	1.28037e-05
0.52177	5.37658e-05	1.29748e-05
0.52512	5.37944e-05	1.31826e-05
0.52848	5.59479e-05	1.34128e-05
0.53183	5.47818e-05	1.3514e-05
0.53518	5.52916e-05	1.35157e-05
0.53854	5.67019e-05	1.34457e-05
0.54189	5.86739e-05	1.33777e-05
0.54524	5.8965e-05	1.3428e-05
0.5486	6.00232e-05	1.34836e-05
0.55195	5.97222e-05	1.35269e-05
0.5553	5.65121e-05	1.36235e-05
0.55865	5.69397e-05	1.37305e-05
0.56201	5.86418e-05	1.35709e-05
0.56536	5.73707e-05	1.35048e-05
0.56871	5.40702e-05	1.34827e-05
0.57207	5.64913e-05	1.35122e-05
0.57542	5.82235e-05	1.34513e-05
0.57877	6.0633e-05	1.34878e-05
0.58212	5.94643e-05	1.34821e-05
0.58548	5.82793e-05	1.35402e-05
0.58883	5.86102e-05	1.35775e-05
0.59218	6.00284e-05	1.36602e-05
0.59553	5.84901e-05	1.38306e-05
0.59889	5.89204e-05	1.39144e-05
0.60224	5.99372e-05	1.39985e-05
0.60559	5.60886e-05	1.40126e-05
0.60894	5.54899e-05	1.41932e-05
0.6123	5.50356e-05	1.42812e-05
0.61565	5.73542e-05	1.44636e-05
0.619	5.82313e-05	1.46e-05
0.62235	5.6585e-05	1.47131e-05
0.6257	5.52728e-05	1.4479e-05
0.62906	5.5535e-05	1.43411e-05
0.63241	5.29033e-05	1.4201e-05
0.63576	5.20451e-05	1.40865e-05
0.63911	5.22883e-05	1.40222e-05
0.64246	5.50675e-05	1.40602e-05
0.64581	5.41416e-05	1.40481e-05
0.64917	5.07594e-05	1.40451e-05
0.65252	4.88479e-05	1.39865e-05
0.65587	4.87101e-05	1.39906e-05
0.65922	4.91924e-05	1.41776e-05
0.66257	4.8791e-05	1.44074e-05
0.66592	4.91924e-05	1.45712e-05
0.66928	4.86009e-05	1.47477e-05
0.67263	4.77914e-05	1.49649e-05
0.67598	4.72987e-05	1.49032e-05
0.67933	4.90447e-05	1.50277e-05
0.68268	4.54666e-05	1.54076e-05
0.68603	4.66048e-05	1.5874e-05
0.68938	4.54746e-05	1.60501e-05
0.69273	4.5398e-05	1.62995e-05
0.69608	4.66001e-05	1.63356e-05
0.69944	4.67807e-05	1.6221e-05
0.70279	4.58605e-05	1.61445e-05
0.70614	4.45009e-05	1.58038e-05
0.70949	4.49181e-05	1.57591e-05
0.71284	3.96853e-05	1.5868e-05
0.71619	4.15476e-05	1.59067e-05
0.71954	4.14471e-05	1.56928e-05
0.72289	4.1548e-05	1.59158e-05
0.72624	3.94588e-05	1.59544e-05
0.72959	3.94722e-05	1.58507e-05
0.73294	4.09823e-05	1.57594e-05
0.73629	4.15057e-05	1.56383e-05
0.73964	4.20579e-05	1.55918e-05
0.74299	3.93356e-05	1.55151e-05
0.74634	3.70059e-05	1.55974e-05
0.74969	3.5422e-05	1.57011e-05
0.75304	3.84782e-05	1.59589e-05
0.75639	3.63991e-05	1.59189e-05
0.75974	3.43458e-05	1.59437e-05
0.76309	3.15405e-05	1.58398e-05
0.76644	3.12684e-05	1.56459e-05
0.76979	3.16698e-05	1.54164e-05
0.77314	3.17954e-05	1.54277e-05
0.77649	3.19763e-05	1.56061e-05
0.77984	3.25926e-05	1.56112e-05
0.78319	3.59453e-05	1.57766e-05
0.78654	3.16048e-05	1.61599e-05
0.78989	3.09891e-05	1.65965e-05
0.79324	3.3835e-05	1.6821e-05
0.79659	3.35887e-05	1.68956e-05
0.79994	3.27702e-05	1.68728e-05
0.80329	2.7608e-05	1.66138e-05
0.80664	2.72799e-05	1.6299e-05
0.80999	2.74024e-05	1.59932e-05
0.81333	2.83575e-05	1.60012e-05
0.81668	2.88356e-05	1.60596e-05
0.82003	2.90215e-05	1.61472e-05
0.82338	2.80574e-05	1.6221e-05
0.82673	2.67473e-05	1.62733e-05
0.83008	2.76856e-05	1.63127e-05
0.83343	2.76888e-05	1.64124e-05
0.83678	2.82398e-05	1.64378e-05
0.84012	3.07598e-05	1.64835e-05
0.84347	3.01341e-05	1.66925e-05
0.84682	2.92359e-05	1.69977e-05
0.85017	3.09673e-05	1.69634e-05
0.85352	3.1961e-05	1.7021e-05
0.85687	2.89073e-05	1.70793e-05
0.86021	2.81255e-05	1.69774e-05
0.86356	2.82481e-05	1.6819e-05
0.86691	2.80011e-05	1.70143e-05
0.87026	2.80853e-05	1.74784e-05
0.8736	2.88209e-05	1.77826e-05
0.87695	3.23596e-05	1.8162e-05
0.8803	3.15761e-05	1.82354e-05
0.88365	3.16853e-05	1.81845e-05
0.887	2.78374e-05	1.79514e-05
0.89034	2.84187e-05	1.77058e-05
0.89369	3.01559e-05	1.7519e-05
0.89704	2.95001e-05	1.75173e-05
0.90039	3.14856e-05	1.75857e-05
0.90373	2.96375e-05	1.75999e-05
0.90708	2.92855e-05	1.78124e-05
0.91043	2.83432e-05	1.77834e-05
0.91377	2.96598e-05	1.78441e-05
0.91712	2.73934e-05	1.79045e-05
0.92047	2.68532e-05	1.79936e-05
0.92381	2.64043e-05	1.80383e-05
0.92716	2.70609e-05	1.81935e-05
0.93051	2.96312e-05	1.83608e-05
0.93385	3.02439e-05	1.85118e-05
0.9372	3.00447e-05	1.86381e-05
0.94055	3.01499e-05	1.87017e-05
0.94389	3.01849e-05	1.87113e-05
0.94724	2.90285e-05	1.87381e-05
0.95059	2.73582e-05	1.87666e-05
0.95393	2.76428e-05	1.87365e-05
0.95728	2.68299e-05	1.87547e-05
0.96062	2.71009e-05	1.88281e-05
0.96397	2.90445e-05	1.88929e-05
0.96732	2.97667e-05	1.89523e-05
0.97066	3.01847e-05	1.90469e-05
0.97401	3.08806e-05	1.91571e-05
0.97735	3.11021e-05	1.92857e-05
0.9807	3.10959e-05	1.9391e-05
0.98404	3.05656e-05	1.9433e-05
0.98739	3.01967e-05	1.94622e-05
0.99074	3.04728e-05	1.94822e-05
0.99408	2.92538e-05	1.94666e-05
0.99743	2.88083e-05	1.94862e-05
1.0008	3.01884e-05	1.95685e-05
1.0041	3.16351e-05	1.96388e-05
1.0075	3.16011e-05	1.99243e-05
1.0108	3.18472e-05	2.03057e-05
1.0142	3.5522e-05	2.04847e-05
1.0175	3.58968e-05	2.06389e-05
1.0208	3.29406e-05	2.0788e-05
1.0242	3.40183e-05	2.07087e-05
1.0275	3.40563e-05	2.0713e-05
1.0309	3.30599e-05	2.08626e-05
1.0342	3.64973e-05	2.09254e-05
1.0376	3.7334e-05	2.10532e-05
1.0409	3.40034e-05	2.12179e-05
1.0443	3.26333e-05	2.12159e-05
1.0476	3.35484e-05	2.12452e-05
1.0509	3.40993e-05	2.13388e-05
1.0543	3.49325e-05	2.13844e-05
1.0576	3.61108e-05	2.13955e-05
1.061	3.7244e-05	2.1396e-05
1.0643	3.65656e-05	2.14288e-05
1.0677	3.59416e-05	2.15293e-05
1.071	3.72326e-05	2.17988e-05
1.0743	3.83119e-05	2.20912e-05
1.0777	3.93146e-05	2.22245e-05
1.081	4.13276e-05	2.24616e-05
1.0844	4.17204e-05	2.26092e-05
1.0877	4.38924e-05	2.25913e-05
1.0911	4.26225e-05	2.2722e-05
1.0944	4.48459e-05	2.30232e-05
1.0977	4.26802e-05	2.29931e-05
1.1011	4.24926e-05	2.30316e-05
1.1044	4.49163e-05	2.30972e-05
1.1078	4.6701e-05	2.30453e-05
1.1111	4.60015e-05	2.29809e-05
1.1145	4.60189e-05	2.31337e-05
1.1178	4.58122e-05	2.33378e-05
1.1211	4.7111e-05	2.36001e-05
1.1245	4.87806e-05	2.37929e-05
1.1278	4.95622e-05	2.3917e-05
1.1312	5.00136e-05	2.40678e-05
1.1345	5.34977e-05	2.41721e-05
1.1379	5.38012e-05	2.41927e-05
1.1412	5.00327e-05	2.42575e-05
1.1445	4.98483e-05	2.44372e-05
1.1479	5.04738e-05	2.46452e-05
1.1512	5.0185e-05	2.4885e-05
1.1546	5.06458e-05	2.51188e-05
1.1579	5.2997e-05	2.52584e-05
1.1612	5.30813e-05	2.53322e-05
1.1646	5.55339e-05	2.54206e-05
1.1679	5.66942e-05	2.5519e-05
1.1713	5.3823e-05	2.56722e-05
1.1746	5.45222e-05	2.59233e-05
1.1779	5.62061e-05	2.61933e-05
1.1813	5.66198e-05	2.64386e-05
1.1846	5.64444e-05	2.66551e-05
1.188	5.54378e-05	2.67969e-05
1.1913	5.47158e-05	2.68933e-05
1.1946	5.69909e-05	2.69791e-05
1.198	5.91419e-05	2.70435e-05
1.2013	6.504e-05	2.71666e-05
1.2047	6.6285e-05	2.73156e-05
1.208	6.38142e-05	2.75115e-05
1.2113	6.46549e-05	2.76011e-05
1.2147	6.56832e-05	2.77457e-05
1.218	6.81697e-05	2.79637e-05
1.2214	6.93891e-05	2.82611e-05
1.2247	6.68678e-05	2.85763e-05
1.228	6.70061e-05	2.8979e-05
1.2314	6.95987e-05	2.92867e-05
1.2347	7.11348e-05	2.9487e-05
1.2381	7.33339e-05	2.96387e-05
1.2414	7.47227e-05	2.97335e-05
1.2447	7.54565e-05	2.98585e-05
1.2481	7.65908e-05	2.977e-05
1.2514	7.76256e-05	2.96865e-05
1.2548	7.95627e-05	2.98437e-05
1.2581	7.94004e-05	3.00584e-05
1.2614	7.79417e-05	3.00268e-05
1.2648	7.92374e-05	3.02216e-05
1.2681	8.36456e-05	3.04311e-05
1.2714	8.39312e-05	3.04165e-05
1.2748	8.38669e-05	3.06453e-05
1.2781	8.49659e-05	3.11355e-05
1.2815	8.42251e-05	3.16206e-05
1.2848	8.53334e-05	3.20675e-05
1.2881	8.79812e-05	3.24988e-05
1.2915	9.03587e-05	3.23613e-05
1.2948	9.34187e-05	3.22116e-05
1.2982	9.25975e-05	3.20866e-05
1.3015	9.47144e-05	3.19411e-05
1.3048	9.64967e-05	3.18493e-05
1.3082	9.75226e-05	3.2122e-05
1.3115	9.89379e-05	3.23775e-05
1.3148	9.94872e-05	3.26441e-05
1.3182	9.89886e-05	3.29426e-05
1.3215	0.000100476	3.3226e-05
1.3248	0.00010081	3.34648e-05
1.3282	0.000101988	3.36947e-05
1.3315	0.000103512	3.39002e-05
1.3349	0.00010441	3.45362e-05
1.3382	0.000106548	3.47671e-05
1.3415	0.000107797	3.50186e-05
1.3449	0.000106959	3.56834e-05
1.3482	0.00010857	3.59336e-05
1.3515	0.000110019	3.57423e-05
1.3549	0.000110719	3.59311e-05
1.3582	0.000112055	3.61896e-05
1.3615	0.000113322	3.6071e-05
1.3649	0.000113545	3.63725e-05
1.3682	0.0001133	3.66803e-05
1.3715	0.000112857	3.69583e-05
1.3749	0.000112654	3.72069e-05
1.3782	0.000113626	3.748e-05
1.3816	0.00011408	3.77456e-05
1.3849	0.000114167	3.80661e-05
1.3882	0.000114954	3.84399e-05
1.3916	0.000116272	3.8711e-05
1.3949	0.000117797	3.8916e-05
1.3982	0.000117017	3.91613e-05
1.4016	0.000118554	3.94654e-05
1.4049	0.000120819	3.97504e-05
1.4082	0.000120318	4.04666e-05
1.4116	0.000119893	4.12429e-05
1.4149	0.000121408	4.20774e-05
1.4182	0.00012329	4.31814e-05
1.4216	0.00012422	4.38141e-05
1.4249	0.000126362	4.37378e-05
1.4282	0.000124538	4.36944e-05
1.4316	0.000122224	4.39723e-05
1.4349	0.000122213	4.4295e-05
1.4382	0.000126033	4.4607e-05
1.4416	0.000131462	4.52801e-05
1.4449	0.000131523	4.5919e-05
1.4482	0.000133087	4.61628e-05
1.4516	0.000134189	4.60399e-05
1.4549	0.000131811	4.63765e-05
1.4582	0.000131165	4.71585e-05
1.4616	0.000134742	4.79215e-05
1.4649	0.000139057	4.81385e-05
1.4682	0.000137544	4.84458e-05
1.4716	0.000130315	4.88098e-05
1.4749	0.000129464	4.86756e-05
1.4782	0.000136253	4.83807e-05
1.4815	0.000138588	4.86839e-05
1.4849	0.000135378	4.90504e-05
1.4882	0.000135841	4.93144e-05
1.4915	0.000141623	4.96333e-05
1.4949	0.000141491	5.00943e-05
1.4982	0.000142006	5.1009e-05
1.5015	0.000142631	5.13285e-05
1.5049	0.000144523	5.16623e-05
1.5082	0.000142421	5.20333e-05
1.5115	0.000142456	5.28639e-05
1.5149	0.000145333	5.32133e-05
1.5182	0.000150871	5.3495e-05
1.5215	0.000152412	5.37659e-05
1.5248	0.000150967	5.45465e-05
1.5282	0.000151056	5.43963e-05
1.5315	0.000154512	5.42527e-05
1.5348	0.000154617	5.45862e-05
1.5382	0.000155929	5.54326e-05
1.5415	0.000157368	5.57706e-05
1.5448	0.000160936	5.65999e-05
1.5482	0.000161019	5.74117e-05
1.5515	0.000163084	5.82276e-05
1.5548	0.000162696	5.80462e-05
1.5581	0.000161374	5.79014e-05
1.5615	0.000160362	5.78012e-05
1.5648	0.000162412	5.77189e-05
1.5681	0.000164137	5.76182e-05
1.5715	0.000164116	5.80751e-05
1.5748	0.000164864	5.84969e-05
1.5781	0.0001665	5.93329e-05
1.5814	0.000167776	6.01438e-05
1.5848	0.000172362	6.09704e-05
1.5881	0.000173173	6.17688e-05
1.5914	0.000176023	6.21569e-05
1.5947	0.000179421	6.21664e-05
1.5981	0.000175413	6.22142e-05
1.6014	0.000176933	6.2282e-05
1.6047	0.000177048	6.23255e-05
1.6081	0.000179911	6.2718e-05
1.6114	0.000183186	6.30319e-05
1.6147	0.000183693	6.37265e-05
1.618	0.000183215	6.44102e-05
1.6214	0.000187405	6.51224e-05
1.6247	0.00018682	6.54007e-05
1.628	0.000189401	6.57714e-05
1.6313	0.000188089	6.5819e-05
1.6347	0.00019263	6.58458e-05
1.638	0.000195518	6.58374e-05
1.6413	0.000196653	6.62906e-05
1.6446	0.000195747	6.66961e-05
1.648	0.00019718	6.71026e-05
1.6513	0.000200237	6.75432e-05
1.6546	0.000201576	6.80059e-05
1.6579	0.000203039	6.85052e-05
1.6613	0.000206675	6.89895e-05
1.6646	0.000210482	6.93167e-05
1.6679	0.000209771	6.96454e-05
1.6712	0.000208883	7.00668e-05
1.6746	0.000210016	7.05024e-05
1.6779	0.000211361	7.09802e-05
1.6812	0.000212011	7.15347e-05
1.6845	0.000213315	7.20856e-05
1.6879	0.000213166	7.25681e-05
1.6912	0.000216232	7.29417e-05
1.6945	0.000220578	7.323e-05
1.6978	0.000223021	7.35696e-05
1.7012	0.000223909	7.39022e-05
1.7045	0.000225226	7.42562e-05
1.7078	0.000226243	7.47148e-05
1.7111	0.00022962	7.52329e-05
1.7145	0.000232567	7.57962e-05
1.7178	0.000231985	7.64228e-05
1.7211	0.000232856	7.69341e-05
1.7244	0.000236785	7.73647e-05
1.7277	0.00023769	7.78003e-05
1.7311	0.000238455	7.81758e-05
1.7344	0.000241567	7.84448e-05
1.7377	0.000241919	7.88215e-05
1.741	0.000241613	7.93137e-05
1.7444	0.000242636	7.98161e-05
1.7477	0.000245407	8.03561e-05
1.751	0.00024692	8.08693e-05
1.7543	0.000248853	8.12847e-05
1.7576	0.000249751	8.16556e-05
1.761	0.000250212	8.20186e-05
1.7643	0.000251526	8.22631e-05
1.7676	0.000253452	8.25392e-05
1.7709	0.000254585	8.30722e-05
1.7742	0.000256192	8.37166e-05
1.7776	0.000256629	8.42292e-05
1.7809	0.000257486	8.47335e-05
1.7842	0.000260518	8.53513e-05
1.7875	0.000260199	8.58556e-05
1.7908	0.000261009	8.61923e-05
1.7942	0.000261731	8.66093e-05
1.7975	0.00025997	8.70572e-05
1.8008	0.000263834	8.7372e-05
1.8041	0.000264943	8.75806e-05
1.8074	0.000263347	8.77674e-05
1.8108	0.000262816	8.80635e-05
1.8141	0.000261149	8.85089e-05
1.8174	0.000260033	8.88846e-05
1.8207	0.000258422	8.92508e-05
1.824	0.000260392	8.96987e-05
1.8274	0.000263365	9.00072e-05
1.8307	0.00026479	9.01653e-05
1.834	0.000264692	9.0403e-05
1.8373	0.000263706	9.0666e-05
1.8406	0.000263761	9.08798e-05
1.8439	0.000264134	9.1038e-05
1.8473	0.000263179	9.12523e-05
1.8506	0.000263433	9.16288e-05
1.8539	0.000261518	9.2051e-05
1.8572	0.000260222	9.24017e-05
1.8605	0.000258464	9.27797e-05
1.8639	0.000257369	9.31477e-05
1.8672	0.000256617	9.33866e-05
1.8705	0.000257559	9.35236e-05
1.8738	0.0002569	9.369e-05
1.8771	0.000256971	9.38873e-05
1.8804	0.000257857	9.40226e-05
1.8838	0.000254875	9.41122e-05
1.8871	0.000250818	9.42173e-05
1.8904	0.000249564	9.4248e-05
1.8937	0.000249	9.42349e-05
1.897	0.000247934	9.42703e-05
1.9003	0.000247936	9.43867e-05
1.9036	0.000246356	9.45373e-05
1.907	0.000245476	9.47884e-05
1.9103	0.000244838	9.50395e-05
1.9136	0.000241607	9.52502e-05
1.9169	0.000241858	9.53408e-05
1.9202	0.000240371	9.53603e-05
1.9235	0.000238665	9.5378e-05
1.9268	0.000238252	9.54114e-05
1.9302	0.00023506	9.53838e-05
1.9335	0.000231073	9.53594e-05
1.9368	0.000227368	9.53474e-05
1.9401	0.000226735	9.53198e-05
1.9434	0.000224382	9.53623e-05
1.9467	0.000222649	9.54202e-05
1.95	0.000220805	9.54158e-05
1.9534	0.000216594	9.54164e-05
1.9567	0.00021506	9.54747e-05
1.96	0.000216193	9.54916e-05
1.9633	0.00021542	9.627e-05
1.9666	0.000213858	9.71079e-05
1.9699	0.000216216	9.79312e-05
1.9732	0.000213538	9.7753e-05
1.9765	0.000210156	9.75628e-05
1.9799	0.00020087	9.66985e-05
1.9832	0.000200122	9.58147e-05
1.9865	0.00019807	9.49148e-05
1.9898	0.000193841	9.58436e-05
1.9931	0.000189559	9.6729e-05
1.9964	0.000194458	9.75195e-05
1.9997	0.00019109	9.83051e-05
2.003	0.000187369	9.91074e-05
2.0063	0.000186289	9.81888e-05
2.0097	0.000181693	9.72635e-05
2.013	0.000174536	9.62713e-05
2.0163	0.000173488	9.52098e-05
2.0196	0.000172512	9.40931e-05
2.0229	0.000173232	9.38606e-05
2.0262	0.000174225	9.36327e-05
2.0295	0.000169676	9.34916e-05
2.0328	0.000161823	9.33785e-05
2.0361	0.000156959	9.32185e-05
2.0394	0.000154591	9.30821e-05
2.0427	0.000151044	9.29388e-05
2.0461	0.000150046	9.27573e-05
2.0494	0.000150966	9.21342e-05
2.0527	0.000148409	9.15221e-05
2.056	0.000136024	9.1348e-05
2.0593	0.00013346	9.04737e-05
2.0626	0.000140184	8.95423e-05
2.0659	0.000131487	8.90024e-05
2.0692	0.000132869	8.84134e-05
2.0725	0.000129833	8.73401e-05
2.0758	0.000123836	8.70777e-05
2.0791	0.000122266	8.67905e-05
2.0824	0.000122155	8.65276e-05
2.0857	0.000118703	8.63045e-05
2.0891	0.000119667	8.60456e-05
2.0924	0.000120172	8.56705e-05
2.0957	0.000117097	8.53542e-05
2.099	0.000113154	8.61154e-05
2.1023	0.00011029	8.59951e-05
2.1056	0.000112628	8.59229e-05
2.1089	0.000111245	8.67363e-05
2.1122	0.000110965	8.65294e-05
2.1155	0.00010327	8.52365e-05
2.1188	0.000102557	8.48991e-05
2.1221	0.000103675	8.4659e-05
2.1254	0.000102082	8.34611e-05
2.1287	9.88753e-05	8.42045e-05
2.132	9.68356e-05	8.50604e-05
2.1353	9.11104e-05	8.51262e-05
2.1386	8.91848e-05	8.52486e-05
2.1419	9.25324e-05	8.59981e-05
2.1452	9.0268e-05	8.59061e-05
2.1485	8.41276e-05	8.56802e-05
2.1519	8.31652e-05	8.62726e-05
2.1552	8.14195e-05	8.66773e-05
2.1585	8.10185e-05	8.64762e-05
2.1618	7.96505e-05	8.61695e-05
2.1651	7.56707e-05	8.57935e-05
2.1684	7.17182e-05	8.52946e-05
2.1717	6.79853e-05	8.48277e-05
2.175	6.54669e-05	8.43898e-05
2.1783	6.12728e-05	8.40486e-05
2.1816	5.87217e-05	8.38308e-05
2.1849	5.98731e-05	8.37322e-05
2.1882	5.96937e-05	8.36399e-05
2.1915	5.96407e-05	8.35263e-05
2.1948	6.02523e-05	8.34757e-05
2.1981	5.72259e-05	8.3486e-05
