# Supplementary material for: Structural and Biophysical Characterization of Bacillus thuringiensis Insecticidal Proteins Cry34Ab1 and Cry35Ab1
Source: PLoS One. 2014 Nov 12;9(11):e112555. doi: 10.1371/journal.pone.0112555 (PMC4229197; doi:10.1371/journal.pone.0112555)
Supplement: Dataset S3 — Processed Cry34Ab1 and trCry35Ab1 native electrospray ion mobility mass spectrometry data sets. (XLSX) [file pone.0112555.s003.xlsx]

## Sheet: Cry34Ab1 
Cry34Ab ion mobility data exported from Agilent MassHunter IMS Qual software													Native ESI ion mobility data for Cry34Ab1
Component	charge state	DT (ms, obs.)	Field (V/cm)	ΔV	DT (ms, corr.)	K₀	Ω	Frame	File	ID	Ω (avg)
1	7	27.57	18.674	1456.6	20.27	0.0001009	1401.5	1	Cry34_12uM_condensed.d	1	1404.66
	7	29.08	17.414	1358.3	21.78	0.0001007	1404.3	2	Cry34_12uM_condensed.d	2
	7	31.08	16.173	1261.5	23.78	9.933e-05	1424	3	Cry34_12uM_condensed.d	3
	7	32.74	14.801	1154.4	25.43	0.0001015	1393.7	4	Cry34_12uM_condensed.d	4
	7	35.12	13.572	1058.6	27.81	0.0001012	1397.7	5	Cry34_12uM_condensed.d	5
	7	38.25	12.223	953.4	30.95	0.000101	1400.9	6	Cry34_12uM_condensed.d	6
	7	42.01	10.982	856.6	34.7	0.0001002	1411.2	7	Cry34_12uM_condensed.d	7
	7	46.41	9.696	756.3	39.1	0.0001007	1404	8	Cry34_12uM_condensed.d	8
2	7	29.86	18.674	1456.6	21.23	9.634e-05	1468.2	1	Cry34_12uM_condensed.d	1	1477.48
	7	31.54	17.414	1358.3	22.92	9.573e-05	1477.6	2	Cry34_12uM_condensed.d	2
	7	33.5	16.173	1261.5	24.88	9.495e-05	1489.7	3	Cry34_12uM_condensed.d	3
	7	35.63	14.801	1154.4	27	9.559e-05	1479.8	4	Cry34_12uM_condensed.d	4
	7	38.09	13.572	1058.6	29.47	9.552e-05	1480.9	5	Cry34_12uM_condensed.d	5
	7	41.21	12.223	953.4	32.58	9.592e-05	1474.6	6	Cry34_12uM_condensed.d	6
	7	44.62	10.982	856.6	36	9.663e-05	1463.8	7	Cry34_12uM_condensed.d	7
	7	49.99	9.696	756.3	41.37	9.524e-05	1485.2	8	Cry34_12uM_condensed.d	8
3	8	27.39	18.674	1456.6	20.75	9.856e-05	1640.2	1	Cry34_12uM_condensed.d	1	1633.86
	8	28.82	17.414	1358.3	22.18	9.891e-05	1634.4	2	Cry34_12uM_condensed.d	2
	8	30.64	16.173	1261.5	24	9.84e-05	1642.8	3	Cry34_12uM_condensed.d	3
	8	32.54	14.801	1154.4	25.9	9.965e-05	1622.2	4	Cry34_12uM_condensed.d	4
	8	35.06	13.572	1058.6	28.42	9.903e-05	1632.4	5	Cry34_12uM_condensed.d	5
	8	38.08	12.223	953.4	31.45	9.938e-05	1626.6	6	Cry34_12uM_condensed.d	6
	8	41.8	10.982	856.6	35.16	9.893e-05	1634.1	7	Cry34_12uM_condensed.d	7
	8	46.56	9.696	756.3	39.92	9.868e-05	1638.2	8	Cry34_12uM_condensed.d	8
4	9	25.06	18.674	1456.6	18.77	0.000109	1668.8	1	Cry34_12uM_condensed.d	1	1675.94
	9	26.58	17.414	1358.3	20.29	0.0001081	1681.7	2	Cry34_12uM_condensed.d	2
	9	28	16.173	1261.5	21.71	0.0001088	1671.4	3	Cry34_12uM_condensed.d	3
	9	30.19	14.801	1154.4	23.9	0.000108	1684.1	4	Cry34_12uM_condensed.d	4
	9	32.36	13.572	1058.6	26.07	0.000108	1684.6	5	Cry34_12uM_condensed.d	5
	9	34.84	12.223	953.4	28.55	0.0001095	1661.2	6	Cry34_12uM_condensed.d	6
	9	38.4	10.982	856.6	32.11	0.0001083	1678.7	7	Cry34_12uM_condensed.d	7
	9	42.62	9.696	756.3	36.33	0.0001084	1677	8	Cry34_12uM_condensed.d	8
5	9	27.22	18.674	1456.6	20.41	0.0001002	1814.4	1	Cry34_12uM_condensed.d	1	1819.11
	9	28.79	17.414	1358.3	21.98	9.979e-05	1822.4	2	Cry34_12uM_condensed.d	2
	9	30.6	16.173	1261.5	23.8	9.925e-05	1832.3	3	Cry34_12uM_condensed.d	3
	9	32.65	14.801	1154.4	25.84	9.987e-05	1821	4	Cry34_12uM_condensed.d	4
	9	34.97	13.572	1058.6	28.17	9.994e-05	1819.8	5	Cry34_12uM_condensed.d	5
	9	37.74	12.223	953.4	30.94	0.000101	1800.3	6	Cry34_12uM_condensed.d	6
	9	41.51	10.982	856.6	34.7	0.0001002	1814.2	7	Cry34_12uM_condensed.d	7			+ 7 Charge state
	9	46.42	9.696	756.3	39.61	9.946e-05	1828.5	8	Cry34_12uM_condensed.d	8
6	9	31.04	18.674	1456.6	23.41	8.739e-05	2081.1	1	Cry34_12uM_condensed.d	1	2092.94
	9	32.89	17.414	1358.3	25.26	8.686e-05	2093.7	2	Cry34_12uM_condensed.d	2
	9	34.92	16.173	1261.5	27.28	8.658e-05	2100.6	3	Cry34_12uM_condensed.d	3
	9	37.25	14.801	1154.4	29.61	8.715e-05	2086.7	4	Cry34_12uM_condensed.d	4
	9	40.28	13.572	1058.6	32.65	8.622e-05	2109.3	5	Cry34_12uM_condensed.d	5
	9	43.49	12.223	953.4	35.86	8.715e-05	2086.7	6	Cry34_12uM_condensed.d	6
	9	47.71	10.982	856.6	40.07	8.681e-05	2095.1	7	Cry34_12uM_condensed.d	7
	9	52.92	9.696	756.3	45.28	8.7e-05	2090.3	8	Cry34_12uM_condensed.d	8
7	9	36.6	18.674	1456.6	28.09	7.282e-05	2497.3	1	Cry34_12uM_condensed.d	1	2497.01
	9	38.74	17.414	1358.3	30.23	7.256e-05	2506.5	2	Cry34_12uM_condensed.d	2
	9	41.12	16.173	1261.5	32.61	7.243e-05	2510.9	3	Cry34_12uM_condensed.d	3
	9	43.8	14.801	1154.4	35.3	7.313e-05	2487	4	Cry34_12uM_condensed.d	4
	9	47.04	13.572	1058.6	38.53	7.305e-05	2489.7	5	Cry34_12uM_condensed.d	5
	9	51.29	12.223	953.4	42.78	7.304e-05	2489.7	6	Cry34_12uM_condensed.d	6
	9	56.05	10.982	856.6	47.55	7.316e-05	2485.7	7	Cry34_12uM_condensed.d	7
	9	62.86	9.696	756.3	54.36	7.248e-05	2509.3	8	Cry34_12uM_condensed.d	8
8	10	25.32	18.674	1456.6	18.55	0.0001103	1832	1	Cry34_12uM_condensed.d	1	1841.09
	10	26.76	17.414	1358.3	19.99	0.0001097	1841.4	2	Cry34_12uM_condensed.d	2
	10	28.39	16.173	1261.5	21.61	0.0001093	1849.1	3	Cry34_12uM_condensed.d	3
	10	30.22	14.801	1154.4	23.45	0.0001101	1835.8	4	Cry34_12uM_condensed.d	4
	10	32.58	13.572	1058.6	25.81	0.0001091	1852.6	5	Cry34_12uM_condensed.d	5
	10	35.2	12.223	953.4	28.43	0.0001099	1838.2	6	Cry34_12uM_condensed.d	6
	10	38.42	10.982	856.6	31.65	0.0001099	1838.4	7	Cry34_12uM_condensed.d	7
	10	42.67	9.696	756.3	35.9	0.0001097	1841.2	8	Cry34_12uM_condensed.d	8
9	10	27.34	18.674	1456.6	20.78	9.845e-05	2052.6	1	Cry34_12uM_condensed.d	1	2047.09
	10	28.82	17.414	1358.3	22.26	9.855e-05	2050.4	2	Cry34_12uM_condensed.d	2
	10	30.56	16.173	1261.5	24	9.841e-05	2053.3	3	Cry34_12uM_condensed.d	3
	10	32.42	14.801	1154.4	25.86	9.979e-05	2024.9	4	Cry34_12uM_condensed.d	4
	10	35.16	13.572	1058.6	28.6	9.842e-05	2053.1	5	Cry34_12uM_condensed.d	5
	10	38.1	12.223	953.4	31.54	9.908e-05	2039.4	6	Cry34_12uM_condensed.d	6
	10	42	10.982	856.6	35.45	9.814e-05	2059.1	7	Cry34_12uM_condensed.d	7
	10	46.41	9.696	756.3	39.85	9.886e-05	2043.9	8	Cry34_12uM_condensed.d	8
10	10	32.6	18.674	1456.6	24.47	8.359e-05	2417.3	1	Cry34_12uM_condensed.d	1	2415.25
	10	34.14	17.414	1358.3	26.01	8.434e-05	2395.9	2	Cry34_12uM_condensed.d	2
	10	36.55	16.173	1261.5	28.42	8.311e-05	2431.3	3	Cry34_12uM_condensed.d	3
	10	38.91	14.801	1154.4	30.79	8.383e-05	2410.5	4	Cry34_12uM_condensed.d	4
	10	42	13.572	1058.6	33.87	8.31e-05	2431.7	5	Cry34_12uM_condensed.d	5
	10	45.25	12.223	953.4	37.13	8.418e-05	2400.5	6	Cry34_12uM_condensed.d	6
	10	49.81	10.982	856.6	41.69	8.345e-05	2421.6	7	Cry34_12uM_condensed.d	7
	10	55.18	9.696	756.3	47.05	8.373e-05	2413.2	8	Cry34_12uM_condensed.d	8
11	10	34.84	18.674	1456.6	26.28	7.784e-05	2595.8	1	Cry34_12uM_condensed.d	1	2597.54
	10	36.6	17.414	1358.3	28.04	7.825e-05	2582.5	2	Cry34_12uM_condensed.d	2
	10	39.21	16.173	1261.5	30.65	7.707e-05	2622	3	Cry34_12uM_condensed.d	3
	10	41.59	14.801	1154.4	33.03	7.815e-05	2585.7	4	Cry34_12uM_condensed.d	4
	10	44.89	13.572	1058.6	36.33	7.749e-05	2607.8	5	Cry34_12uM_condensed.d	5
	10	48.54	12.223	953.4	39.97	7.818e-05	2584.6	6	Cry34_12uM_condensed.d	6
	10	53.46	10.982	856.6	44.89	7.749e-05	2607.8	7	Cry34_12uM_condensed.d	7
	10	59.14	9.696	756.3	50.58	7.79e-05	2594.1	8	Cry34_12uM_condensed.d	8
12	10	36.79	18.674	1456.6	27.9	7.332e-05	2756.2	1	Cry34_12uM_condensed.d	1	2771.89
	10	39.02	17.414	1358.3	30.14	7.279e-05	2775.9	2	Cry34_12uM_condensed.d	2			Calibration curve for + 7 charge state
	10	41.48	16.173	1261.5	32.59	7.247e-05	2788.2	3	Cry34_12uM_condensed.d	3
	10	44.26	14.801	1154.4	35.37	7.296e-05	2769.5	4	Cry34_12uM_condensed.d	4
	10	47.57	13.572	1058.6	38.68	7.276e-05	2777.2	5	Cry34_12uM_condensed.d	5
	10	51.59	12.223	953.4	42.7	7.319e-05	2761	6	Cry34_12uM_condensed.d	6
	10	56.66	10.982	856.6	47.78	7.281e-05	2775.4	7	Cry34_12uM_condensed.d	7
	10	62.92	9.696	756.3	54.04	7.29e-05	2771.7	8	Cry34_12uM_condensed.d	8
13	11	23.91	18.674	1456.6	17.6	0.0001162	1912.3	1	Cry34_12uM_condensed.d	1	1921.95
	11	25.14	17.414	1358.3	18.84	0.0001165	1908.7	2	Cry34_12uM_condensed.d	2
	11	27.08	16.173	1261.5	20.77	0.0001137	1954.8	3	Cry34_12uM_condensed.d	3
	11	28.41	14.801	1154.4	22.1	0.0001168	1903.3	4	Cry34_12uM_condensed.d	4
	11	30.73	13.572	1058.6	24.42	0.0001153	1928.3	5	Cry34_12uM_condensed.d	5
	11	33.3	12.223	953.4	26.99	0.0001158	1919.7	6	Cry34_12uM_condensed.d	6
	11	36.58	10.982	856.6	30.28	0.0001149	1934.7	7	Cry34_12uM_condensed.d	7
	11	40.23	9.696	756.3	33.92	0.0001161	1913.8	8	Cry34_12uM_condensed.d	8
14	11	26.55	18.674	1456.6	20.93	9.774e-05	2274.2	1	Cry34_12uM_condensed.d	1	2253.19
	11	28.08	17.414	1358.3	22.46	9.766e-05	2276	2	Cry34_12uM_condensed.d	2
	11	29.87	16.173	1261.5	24.25	9.739e-05	2282.3	3	Cry34_12uM_condensed.d	3
	11	31.21	14.801	1154.4	25.59	0.0001009	2204	4	Cry34_12uM_condensed.d	4
	11	33.67	13.572	1058.6	28.05	0.0001003	2215.3	5	Cry34_12uM_condensed.d	5
	11	37.23	12.223	953.4	31.61	9.886e-05	2248.4	6	Cry34_12uM_condensed.d	6
	11	41	10.982	856.6	35.38	9.833e-05	2260.5	7	Cry34_12uM_condensed.d	7
	11	45.76	9.696	756.3	40.14	9.815e-05	2264.8	8	Cry34_12uM_condensed.d	8
15	11	30.35	18.674	1456.6	22.1	9.257e-05	2401.2	1	Cry34_12uM_condensed.d	1	2406.41
	11	32.17	17.414	1358.3	23.92	9.172e-05	2423.5	2	Cry34_12uM_condensed.d	2
	11	33.7	16.173	1261.5	25.45	9.279e-05	2395.4	3	Cry34_12uM_condensed.d	3
	11	36.12	14.801	1154.4	27.87	9.26e-05	2400.5	4	Cry34_12uM_condensed.d	4
	11	38.91	13.572	1058.6	30.66	9.18e-05	2421.4	5	Cry34_12uM_condensed.d	5
	11	42	12.223	953.4	33.75	9.26e-05	2400.4	6	Cry34_12uM_condensed.d	6
	11	45.74	10.982	856.6	37.49	9.279e-05	2395.6	7	Cry34_12uM_condensed.d	7
	11	51.02	9.696	756.3	42.77	9.211e-05	2413.3	8	Cry34_12uM_condensed.d	8
16	11	32.52	18.674	1456.6	26.16	7.819e-05	2842.7	1	Cry34_12uM_condensed.d	1	2837.16
	11	34.35	17.414	1358.3	27.98	7.839e-05	2835.5	2	Cry34_12uM_condensed.d	2
	11	36.5	16.173	1261.5	30.13	7.838e-05	2835.9	3	Cry34_12uM_condensed.d	3
	11	39.2	14.801	1154.4	32.84	7.861e-05	2827.8	4	Cry34_12uM_condensed.d	4
	11	42.28	13.572	1058.6	35.92	7.837e-05	2836.3	5	Cry34_12uM_condensed.d	5
	11	46.29	12.223	953.4	39.92	7.828e-05	2839.7	6	Cry34_12uM_condensed.d	6
	11	50.95	10.982	856.6	44.59	7.801e-05	2849.2	7	Cry34_12uM_condensed.d	7
	11	56.53	9.696	756.3	50.16	7.854e-05	2830.2	8	Cry34_12uM_condensed.d	8
17	11	34.7	18.674	1456.6	26.31	7.775e-05	2859	1	Cry34_12uM_condensed.d	1	2872.45
	11	36.75	17.414	1358.3	28.36	7.735e-05	2873.7	2	Cry34_12uM_condensed.d	2
	11	39.02	16.173	1261.5	30.63	7.711e-05	2882.7	3	Cry34_12uM_condensed.d	3
	11	41.8	14.801	1154.4	33.42	7.723e-05	2878	4	Cry34_12uM_condensed.d	4
	11	44.79	13.572	1058.6	36.41	7.731e-05	2875.1	5	Cry34_12uM_condensed.d	5
	11	48.7	12.223	953.4	40.32	7.751e-05	2867.6	6	Cry34_12uM_condensed.d	6
	11	53.29	10.982	856.6	44.91	7.746e-05	2869.6	7	Cry34_12uM_condensed.d	7
	11	59.32	9.696	756.3	50.94	7.734e-05	2873.9	8	Cry34_12uM_condensed.d	8

## Sheet: trCry35Ab1
trCry35Ab1 ion mobility data exported from Agilent MassHunter IMS Qual software													Native ESI ion mobility data for trCry35Ab1
component	charge state	DT (ms, obs.)	Field (V/cm)	ΔV	DT (ms, corr.)	K₀	Ω	Frame	File	ID	Ω (avg)
1	14	32.66	18.673	1456.5	25.31	8.084e-05	3497	1	Cry35_16uM_soft_condensed.d	1	3466.43
	14	33.97	17.417	1358.5	26.62	8.241e-05	3430.6	2	Cry35_16uM_soft_condensed.d	2
	14	36.48	16.097	1255.6	29.13	8.148e-05	3469.6	3	Cry35_16uM_soft_condensed.d	3
	14	39.17	14.825	1156.4	31.82	8.099e-05	3490.6	4	Cry35_16uM_soft_condensed.d	4
	14	41.79	13.518	1054.4	34.44	8.206e-05	3445	5	Cry35_16uM_soft_condensed.d	5
	14	45.56	12.247	955.3	38.21	8.164e-05	3462.8	6	Cry35_16uM_soft_condensed.d	6
	14	50.16	10.931	852.6	42.81	8.164e-05	3462.8	7	Cry35_16uM_soft_condensed.d	7
	14	56.01	9.645	752.3	48.66	8.14e-05	3473	8	Cry35_16uM_soft_condensed.d	8
2	14	34.34	18.673	1456.5	25.21	8.116e-05	3483.3	1	Cry35_16uM_soft_condensed.d	1	3487.83
	14	36.21	17.417	1358.5	27.08	8.1e-05	3490	2	Cry35_16uM_soft_condensed.d	2
	14	38.37	16.097	1255.6	29.24	8.117e-05	3482.8	3	Cry35_16uM_soft_condensed.d	3
	14	40.66	14.825	1156.4	31.53	8.173e-05	3458.8	4	Cry35_16uM_soft_condensed.d	4
	14	44.61	13.518	1054.4	35.48	7.966e-05	3549.1	5	Cry35_16uM_soft_condensed.d	5
	14	47.54	12.247	955.3	38.41	8.121e-05	3480.9	6	Cry35_16uM_soft_condensed.d	6
	14	51.91	10.931	852.6	42.78	8.17e-05	3460.4	7	Cry35_16uM_soft_condensed.d	7
	14	58.13	9.645	752.3	49	8.084e-05	3497.3	8	Cry35_16uM_soft_condensed.d	8
3	15	32.47	18.673	1456.5	24.87	8.225e-05	3682.7	1	Cry35_16uM_soft_condensed.d	1	3673.29
	15	33.53	17.417	1358.5	25.93	8.458e-05	3581.4	2	Cry35_16uM_soft_condensed.d	2
	15	36.43	16.097	1255.6	28.83	8.231e-05	3680.1	3	Cry35_16uM_soft_condensed.d	3
	15	39.37	14.825	1156.4	31.77	8.11e-05	3734.9	4	Cry35_16uM_soft_condensed.d	4
	15	41.98	13.518	1054.4	34.38	8.219e-05	3685.4	5	Cry35_16uM_soft_condensed.d	5
	15	45.63	12.247	955.3	38.03	8.201e-05	3693.3	6	Cry35_16uM_soft_condensed.d	6
	15	49.98	10.931	852.6	42.38	8.246e-05	3673.5	7	Cry35_16uM_soft_condensed.d	7
	15	55.39	9.645	752.3	47.79	8.287e-05	3655	8	Cry35_16uM_soft_condensed.d	8
4	15	32.56	18.673	1456.5	25.11	8.146e-05	3718.3	1	Cry35_16uM_soft_condensed.d	1	3717.89
	15	34.63	17.417	1358.5	27.18	8.069e-05	3754	2	Cry35_16uM_soft_condensed.d	2
	15	36.43	16.097	1255.6	28.98	8.188e-05	3699.3	3	Cry35_16uM_soft_condensed.d	3
	15	39.33	14.825	1156.4	31.88	8.082e-05	3747.8	4	Cry35_16uM_soft_condensed.d	4
	15	41.66	13.518	1054.4	34.21	8.26e-05	3667.2	5	Cry35_16uM_soft_condensed.d	5
	15	45.74	12.247	955.3	38.29	8.146e-05	3718.6	6	Cry35_16uM_soft_condensed.d	6
	15	50.14	10.931	852.6	42.69	8.186e-05	3700.3	7	Cry35_16uM_soft_condensed.d	7
	15	56.32	9.645	752.3	48.87	8.104e-05	3737.6	8	Cry35_16uM_soft_condensed.d	8
5	16	31.09	18.673	1456.5	23.36	8.756e-05	3690	1	Cry35_16uM_soft_condensed.d	1	3703.6
	16	32.89	17.417	1358.5	25.16	8.716e-05	3707	2	Cry35_16uM_soft_condensed.d	2
	16	34.96	16.097	1255.6	27.23	8.714e-05	3707.8	3	Cry35_16uM_soft_condensed.d	3
	16	37.29	14.825	1156.4	29.56	8.716e-05	3707	4	Cry35_16uM_soft_condensed.d	4
	16	40.11	13.518	1054.4	32.38	8.726e-05	3702.6	5	Cry35_16uM_soft_condensed.d	5
	16	43.44	12.247	955.3	35.71	8.734e-05	3699.4	6	Cry35_16uM_soft_condensed.d	6
	16	47.99	10.931	852.6	40.26	8.679e-05	3722.5	7	Cry35_16uM_soft_condensed.d	7
	16	52.99	9.645	752.3	45.26	8.75e-05	3692.5	8	Cry35_16uM_soft_condensed.d	8
6	17	30.03	18.673	1456.5	22.39	9.137e-05	3757.3	1	Cry35_16uM_soft_condensed.d	1	3761.99
	17	31.68	17.417	1358.5	24.04	9.123e-05	3762.8	2	Cry35_16uM_soft_condensed.d	2
	17	33.59	16.097	1255.6	25.95	9.145e-05	3753.9	3	Cry35_16uM_soft_condensed.d	3
	17	35.95	14.825	1156.4	28.31	9.102e-05	3771.7	4	Cry35_16uM_soft_condensed.d	4
	17	38.61	13.518	1054.4	30.97	9.124e-05	3762.3	5	Cry35_16uM_soft_condensed.d	5
	17	41.95	12.247	955.3	34.31	9.091e-05	3776.1	6	Cry35_16uM_soft_condensed.d	6
	17	45.78	10.931	852.6	38.14	9.163e-05	3746.6	7	Cry35_16uM_soft_condensed.d	7
	17	51.08	9.645	752.3	43.44	9.117e-05	3765.2	8	Cry35_16uM_soft_condensed.d	8
7	17	36.76	18.673	1456.5	28.58	7.157e-05	4796.1	1	Cry35_16uM_soft_condensed.d	1	4808.84
	17	38.7	17.417	1358.5	30.52	7.186e-05	4777.2	2	Cry35_16uM_soft_condensed.d	2
	17	41.32	16.097	1255.6	33.14	7.16e-05	4794.1	3	Cry35_16uM_soft_condensed.d	3
	17	44.62	14.825	1156.4	36.44	7.071e-05	4854.9	4	Cry35_16uM_soft_condensed.d	4
	17	47.97	13.518	1054.4	39.79	7.102e-05	4833.8	5	Cry35_16uM_soft_condensed.d	5
	17	51.91	12.247	955.3	43.73	7.132e-05	4813	6	Cry35_16uM_soft_condensed.d	6
	17	57.04	10.931	852.6	48.86	7.152e-05	4799.7	7	Cry35_16uM_soft_condensed.d	7
	17	63.58	9.645	752.3	55.4	7.149e-05	4801.9	8	Cry35_16uM_soft_condensed.d	8
8	18	29.14	18.673	1456.5	21.46	9.534e-05	3812.5	1	Cry35_16uM_soft_condensed.d	1	3819.51
	18	30.71	17.417	1358.5	23.03	9.524e-05	3816.3	2	Cry35_16uM_soft_condensed.d	2
	18	32.53	16.097	1255.6	24.85	9.551e-05	3805.8	3	Cry35_16uM_soft_condensed.d	3
	18	34.94	14.825	1156.4	27.26	9.453e-05	3845	4	Cry35_16uM_soft_condensed.d	4
	18	37.5	13.518	1054.4	29.82	9.477e-05	3835.3	5	Cry35_16uM_soft_condensed.d	5
	18	40.26	12.247	955.3	32.58	9.574e-05	3796.3	6	Cry35_16uM_soft_condensed.d	6
	18	44.49	10.931	852.6	36.81	9.494e-05	3828.3	7	Cry35_16uM_soft_condensed.d	7
	18	49.27	9.645	752.3	41.59	9.524e-05	3816.6	8	Cry35_16uM_soft_condensed.d	8
9	18	35.63	18.673	1456.5	29.24	6.998e-05	5194.3	1	Cry35_16uM_soft_condensed.d	1	5143.09
	18	37.26	17.417	1358.5	30.87	7.106e-05	5115.1	2	Cry35_16uM_soft_condensed.d	2
	18	39.88	16.097	1255.6	33.49	7.087e-05	5128.7	3	Cry35_16uM_soft_condensed.d	3
	18	42.52	14.825	1156.4	36.13	7.133e-05	5095.8	4	Cry35_16uM_soft_condensed.d	4
	18	46.56	13.518	1054.4	40.17	7.036e-05	5166.2	5	Cry35_16uM_soft_condensed.d	5
	18	50.71	12.247	955.3	44.32	7.039e-05	5164.1	6	Cry35_16uM_soft_condensed.d	6
	18	55.83	10.931	852.6	49.44	7.069e-05	5141.7	7	Cry35_16uM_soft_condensed.d	7
	18	62.39	9.645	752.3	56	7.073e-05	5138.8	8	Cry35_16uM_soft_condensed.d	8
